# Supplementary material for: Global Protein Profiling in Processed Immunohistochemistry Tissue Sections
Source: Int J Mol Sci. 2023 Jul 11;24(14):11308. doi: 10.3390/ijms241411308 (PMC10379013; doi:10.3390/ijms241411308)
Supplement: Supplementary file 1 [file ijms-24-11308-s001.zip]

Archive with 2 entries (2 files):
- 20230703_ijms-2482729_method paper_Supplements_SV_rev2_Table S1.xlsx
- 20230707_ijms-2482729_method paper_Supplements_SV_rev2.pdf
