# Supplementary material for: Global Protein Profiling in Processed Immunohistochemistry Tissue Sections
Source: Int J Mol Sci. 2023 Jul 11;24(14):11308. doi: 10.3390/ijms241411308 (PMC10379013; doi:10.3390/ijms241411308)
Supplement: Supplementary file 1 [file ijms-24-11308-s001.zip › 20230703_ijms-2482729_method paper_Supplements_SV_rev2_Table S1.xlsx]

## Sheet: CA1_extract
Single_protein_ID	Peptides_(1=0/>1=1)	Entry_name	Protein_name	Gene_name	446 exclusivly found	Anzahl alle NA=Zahl, alle=0	20220127_HF_EH_mFtsj1_KO_1	20220127_HF_EH_mFtsj1_KO_2	20220127_HF_EH_mFtsj1_KO_3	20220127_HF_EH_mFtsj1_KO_4	20220127_HF_EH_mFtsj1_KO_5	20220127_HF_EH_mFtsj1_WT_1	20220127_HF_EH_mFtsj1_WT_2	20220127_HF_EH_mFtsj1_WT_3	20220127_HF_EH_mFtsj1_WT_4	mean	STABW
Q9D2R0	1	AACS_MOUSE	Acetoacetyl-CoA synthetase, EC 6.2.1.16	Aacs		0	45021.7	52463.3	55716	59094.8	49515.3	66256.4	53010.8	58638.6	65749.7	56162.9	7076.81
Q8R2R3	1	AAGAB_MOUSE	Alpha- and gamma-adaptin-binding protein p34	Aagab		0	86569.5	21516.8	11100.5	11517.1	15772.1	19484.7	82814	16380.5	11065.2	30691.2	30848.2
Q3UHJ0	1	AAK1_MOUSE	AP2-associated protein kinase 1, EC 2.7.11.1 (Adaptor-associated kinase 1)	Aak1		0	225808	220461	168208	155214	174502	181365	174565	176460	176054	183627	23612.2
Q8R0P4	1	AAMDC_MOUSE	Mth938 domain-containing protein (LI2)	Aamdc		0	62852.6	66279.7	61962.7	57912.5	43219.8	94745.4	77502.1	53508.1	56895.3	63875.4	14864.1
Q8BGQ7	1	SYAC_MOUSE	Alanine--tRNA ligase, cytoplasmic, EC 6.1.1.7 (Alanyl-tRNA synthetase, AlaRS) (Protein sticky, Sti)	Aars1		0	88257.5	95268.8	76901.8	78353	90607.6	85455.9	96387.8	89990.7	92192.8	88157.3	6838.18
Q3THG9	1	AASD1_MOUSE	Alanyl-tRNA editing protein Aarsd1 (Alanyl-tRNA deacylase alaX, AlaX, AlaXp-II) (Alanyl-tRNA synthetase domain-containing protein 1)	Aarsd1		0	21035.1	22487.7	24077.7	21956.4	23968.5	24522.5	22583	27859.2	19854.2	23149.4	2321.38
Q80YE4	1	LMTK1_MOUSE	Serine/threonine-protein kinase LMTK1, EC 2.7.11.1 (Apoptosis-associated tyrosine kinase, AATYK) (Brain apoptosis-associated tyrosine kinase) (Lemur tyrosine kinase 1)	Aatk		0	26418.9	21760.8	24188.7	37177.9	28107.5	25638.9	22548.1	20122.7	33780.5	26638.2	5637.74
P61922	1	GABT_MOUSE	4-aminobutyrate aminotransferase, mitochondrial, EC 2.6.1.19 ((S)-3-amino-2-methylpropionate transaminase, EC 2.6.1.22) (GABA aminotransferase, GABA-AT) (Gamma-amino-N-butyrate transaminase, GABA transaminase, GABA-T) (L-AIBAT)	Abat		0	82748.5	89605	164962	155561	168589	82587.5	82518.2	166873	166892	128926	42488.3
E9Q876	0	ABCAC_MOUSE	Glucosylceramide transporter ABCA12, EC 7.6.2.1 (ATP-binding cassette sub-family A member 12)	Abca12	X	1	1.90862	2727.84	7047.36	1931.08	9177	713.031	1187.06	3596.08	NA	3297.67	3227.23
Q8K449	1	ABCA9_MOUSE	ATP-binding cassette sub-family A member 9, EC 7.6.2.-	Abca9	X	0	4368.86	7114.91	7041.89	5560.99	11583.7	4999.87	4900.43	9962.36	9978.28	7279.03	2630.89
P06795	0	MDR1B_MOUSE	ATP-dependent translocase ABCB1 (ATP-binding cassette sub-family B member 1B) (Multidrug resistance protein 1B, EC 7.6.2.2) (P-glycoprotein 1) (Phospholipid transporter ABCB1, EC 7.6.2.1) (CD antigen CD243)	Abcb1b	X	0	32560.6	31758.3	80736	90020.2	79244.3	22788.6	19676.5	83229.3	89250.9	58807.2	30913.5
Q61102	1	ABCB7_MOUSE	Iron-sulfur clusters transporter ABCB7, mitochondrial (ATP-binding cassette sub-family B member 7, mitochondrial) (ATP-binding cassette transporter 7, ABC transporter 7 protein)	Abcb7		0	57509.2	44706.5	93146.4	101447	67083	79207.6	54283.9	56721.5	99349.3	72606	21322.8
Q9CXJ4	1	MITOS_MOUSE	Mitochondrial potassium channel ATP-binding subunit (ATP-binding cassette sub-family B member 8, mitochondrial, ABCB8) (Mitochondrial sulfonylurea-receptor, MITOSUR)	Abcb8		0	22716.4	20469.8	71115.4	77197.7	82317.3	22198.7	21677.7	83379.1	86151.5	54136	31001.2
P55096	1	ABCD3_MOUSE	ATP-binding cassette sub-family D member 3, EC 3.1.2.-, EC 7.6.2.- (68 kDa peroxisomal membrane protein, PMP68) (70 kDa peroxisomal membrane protein, PMP70)	Abcd3		0	6551.79	15716	23568.1	28941.6	13700.7	16940.2	20801.7	19653.3	26910	19198.2	6925.13
P61222	1	ABCE1_MOUSE	ATP-binding cassette sub-family E member 1 (RNase L inhibitor) (Ribonuclease 4 inhibitor, RNS4I)	Abce1		0	32944.7	34526.6	35668.5	32944	34324.7	38073.6	30180.8	29541.7	35726.5	33770.1	2714.73
Q6P542	1	ABCF1_MOUSE	ATP-binding cassette sub-family F member 1	Abcf1		0	67097.7	72226	58145.9	55971.2	55651.2	81590.1	64757.5	54073.5	58193.8	63078.5	9221.5
Q99LE6	1	ABCF2_MOUSE	ATP-binding cassette sub-family F member 2	Abcf2		0	23323.8	23293.1	31659.3	42921.9	39682.1	22741.1	19112.5	37669.1	40874.9	31253.1	9268.25
Q8K268	1	ABCF3_MOUSE	ATP-binding cassette sub-family F member 3	Abcf3		0	5776.19	8435.16	11436.6	9375.95	8830.78	15032.1	7744.63	9808.31	11388.5	9758.68	2644.77
Q7TMS5	1	ABCG2_MOUSE	Broad substrate specificity ATP-binding cassette transporter ABCG2, EC 7.6.2.2 (ATP-binding cassette sub-family G member 2) (Breast cancer resistance protein 1 homolog) (Urate exporter) (CD antigen CD338)	Abcg2		0	30444.5	30048.1	38945.8	51065	45382.6	35924.4	32830	37289.9	49801.4	39081.3	7958.51
Q6PE15	1	ABHDA_MOUSE	Palmitoyl-protein thioesterase ABHD10, mitochondrial, EC 3.1.2.22 (Acyl-protein thioesterase ABHD10) (Alpha/beta hydrolase domain-containing protein 10, Abhydrolase domain-containing protein 10) (Mycophenolic acid acyl-glucuronide esterase, mitochondrial, EC 3.1.1.93)	Abhd10		0	8779.52	8712.22	24345.9	24059.3	22264.5	11887.7	9011.22	26618.5	25971	17961.1	8080.93
Q8K4F5	1	ABHDB_MOUSE	Protein ABHD11, EC 3.-.-.- (Alpha/beta hydrolase domain-containing protein 11, Abhydrolase domain-containing protein 11) (Williams-Beuren syndrome chromosomal region 21 protein homolog)	Abhd11		0	28471.4	26560.5	33482	24308	28052	19106	21496.9	31093.2	31902.5	27163.6	4820.22
Q99LR1	1	ABD12_MOUSE	Lysophosphatidylserine lipase ABHD12, EC 3.1.1.- (2-arachidonoylglycerol hydrolase ABHD12) (Abhydrolase domain-containing protein 12) (Monoacylglycerol lipase ABHD12, EC 3.1.1.23) (Oxidized phosphatidylserine lipase ABHD12, EC 3.1.-.-)	Abhd12		0	78095	85690.7	94891.1	105969	100345	52218.6	55835.2	103821	98034.1	86099.9	20185.4
Q8VCR7	1	ABHEB_MOUSE	Putative protein-lysine deacylase ABHD14B, EC 2.3.1.- (Alpha/beta hydrolase domain-containing protein 14B, Abhydrolase domain-containing protein 14B)	Abhd14b		0	62624.4	46673.4	55183.4	55158.2	79358.7	112051	69310.5	66875.5	50537.6	66419.2	19899.2
Q9Z1Q2	1	ABHGA_MOUSE	Phosphatidylserine lipase ABHD16A, EC 3.1.-.- (Alpha/beta hydrolase domain-containing protein 16A, Abhydrolase domain-containing protein 16A) (HLA-B-associated transcript 5, mBAT5) (Monoacylglycerol lipase ABHD16A, EC 3.1.1.23)	Abhd16a		0	29806.3	34199.9	48853.7	47828	45863	27088.6	26931.1	52941.4	59861.9	41486	12202.4
Q8VCV1	0	AB17C_MOUSE	Alpha/beta hydrolase domain-containing protein 17C, Abhydrolase domain-containing protein 17C, EC 3.1.2.22	Abhd17c	X	0	34676.2	25213.5	40577.1	61411.2	48795.7	39732.2	30072.2	56127.4	45214.1	42424.4	11811.7
Q91ZH7	0	ABHD3_MOUSE	Phospholipase ABHD3, EC 3.1.1.32, EC 3.1.1.4 (Abhydrolase domain-containing protein 3) (Lung alpha/beta hydrolase 3, MmLABH3)	Abhd3		0	13092.3	16583.6	18808.5	13231.6	7720.11	13975.9	4034.52	16921.6	9337.34	12634	4788.54
Q8VD66	1	ABHD4_MOUSE	(Lyso)-N-acylphosphatidylethanolamine lipase, EC 3.1.1.- (Alpha/beta hydrolase domain-containing protein 4, Abhydrolase domain-containing protein 4) (Alpha/beta-hydrolase 4)	Abhd4		0	15063.2	16321.7	11960.3	6381.13	11934.4	17380.3	17578.6	10585.8	10686.5	13099.1	3750.99
Q8R2Y0	1	ABHD6_MOUSE	Monoacylglycerol lipase ABHD6, EC 3.1.1.23 (2-arachidonoylglycerol hydrolase) (Abhydrolase domain-containing protein 6)	Abhd6		0	38700.4	36005.6	40758.1	41700.3	41069.8	28241	28763.4	48846.9	46779.4	38985	7086.48
Q8CBW3	1	ABI1_MOUSE	Abl interactor 1 (Abelson interactor 1, Abi-1) (Ablphilin-1) (Eps8 SH3 domain-binding protein, Eps8-binding protein) (Spectrin SH3 domain-binding protein 1) (e3B1)	Abi1		0	137589	153574	92769.4	87906.9	86954.9	125262	106367	83239.6	81211.5	106097	26527.9
P62484	1	ABI2_MOUSE	Abl interactor 2 (Abelson interactor 2, Abi-2) (Abl-binding protein 3, AblBP3) (Arg-binding protein 1, ArgBP1)	Abi2		0	188257	185742	135257	125161	116100	207068	158952	128150	134891	153286	32920.4
Q8BYZ1	0	ABI3_MOUSE	ABI gene family member 3 (New molecule including SH3, Nesh)	Abi3	X	0	22833.4	25874.3	19801.9	30084.6	15810.8	37211.8	30026.4	5132.09	25963.8	23637.7	9328.22
Q4JIM5	1	ABL2_MOUSE	Tyrosine-protein kinase ABL2, EC 2.7.10.2 (Abelson murine leukemia viral oncogene homolog 2) (Abelson tyrosine-protein kinase 2) (Abelson-related gene protein) (Tyrosine-protein kinase ARG)	Abl2		0	43906.1	46043.9	45395.9	49000.9	43703.9	38597.1	36468.5	43831.6	55002.2	44661.1	5411.68
Q8K4G5	1	ABLM1_MOUSE	Actin-binding LIM protein 1, abLIM-1 (Actin-binding LIM protein family member 1)	Ablim1		0	19317.4	18205.4	10281	9583.56	8645.18	18388.9	17689.4	12252.5	10289.5	13850.3	4436.54
Q8BL65	1	ABLM2_MOUSE	Actin-binding LIM protein 2, abLIM-2 (Actin-binding LIM protein family member 2)	Ablim2		0	49687.4	53803.5	53254.7	50643.5	60711.6	44954.9	42051.2	55452.6	56313	51874.7	5776.04
Q5SSL4	1	ABR_MOUSE	Active breakpoint cluster region-related protein	Abr		0	110473	127142	103852	102961	104556	85188.4	81523.6	105334	123356	104932	15027.3
Q4KML4	1	ABRAL_MOUSE	Costars family protein ABRACL (ABRA C-terminal-like protein)	Abracl		0	43936.4	28817.7	29838.1	20388	40178.2	3720.33	3741.26	80287.8	39151.8	32228.8	23290.8
Q3TCJ1	1	ABRX2_MOUSE	BRISC complex subunit Abraxas 2 (Abraxas brother protein 1) (Protein FAM175B)	Abraxas2		0	16195	21019.3	12232.5	11153.8	9392.93	19500.6	18355.4	10273.9	11465	14398.7	4396.66
Q921H8	1	THIKA_MOUSE	3-ketoacyl-CoA thiolase A, peroxisomal, EC 2.3.1.16 (Acetyl-CoA C-myristoyltransferase, EC 2.3.1.155) (Acetyl-CoA acyltransferase A, EC 2.3.1.9) (Beta-ketothiolase A) (Peroxisomal 3-oxoacyl-CoA thiolase A)	Acaa1a		0	31975.1	31678.2	40414.4	35787.9	38252.5	34426.7	25339.7	38398.1	39481.6	35083.8	4820.74
Q8BWT1	1	THIM_MOUSE	3-ketoacyl-CoA thiolase, mitochondrial, EC 2.3.1.16 (Acetyl-CoA acetyltransferase, EC 2.3.1.9) (Acetyl-CoA acyltransferase) (Acyl-CoA hydrolase, mitochondrial, EC 3.1.2.-, EC 3.1.2.1, EC 3.1.2.2) (Beta-ketothiolase) (Mitochondrial 3-oxoacyl-CoA thiolase)	Acaa2		0	54436.7	52117.6	90841.1	83538.3	96817.1	55132.5	47044.2	99724.4	105339	76110.2	23567
Q5SWU9	1	ACACA_MOUSE	Acetyl-CoA carboxylase 1, ACC1, EC 6.4.1.2 (ACC-alpha) (Acetyl-CoA carboxylase 265)	Acaca		0	33667	35760.6	36064.2	38581.3	36773.9	32936.1	34929	37469.8	40941.3	36347	2469.68
Q8K370	1	ACD10_MOUSE	Acyl-CoA dehydrogenase family member 10, ACAD-10, EC 1.3.99.-	Acad10		0	20466.6	35922.5	54464.7	41024.2	58521.7	15204.3	22138.4	61609.9	31527	37875.5	17261
Q9D7B6	1	ACAD8_MOUSE	Isobutyryl-CoA dehydrogenase, mitochondrial, EC 1.3.8.- (Acyl-CoA dehydrogenase family member 8, ACAD-8)	Acad8		0	45977.5	40907.4	90093.3	85381.3	92033.6	47538.5	40357.3	84956	80281.2	67502.9	22928.5
Q8JZN5	1	ACAD9_MOUSE	Complex I assembly factor ACAD9, mitochondrial (Acyl-CoA dehydrogenase family member 9, ACAD-9, EC 1.3.8.-)	Acad9		0	33799.1	29698.3	58214.8	53146	59896.2	35013.8	32385.9	55121.8	61556.7	46537	13400.7
P51174	1	ACADL_MOUSE	Long-chain specific acyl-CoA dehydrogenase, mitochondrial, LCAD, EC 1.3.8.8	Acadl		0	34802.4	32266.8	39983.9	36328.1	44008.6	34092.2	33646.1	45911.1	45395.6	38492.8	5422.78
P45952	1	ACADM_MOUSE	Medium-chain specific acyl-CoA dehydrogenase, mitochondrial, MCAD, EC 1.3.8.7	Acadm		0	39449.8	36691.5	48443.4	54061.1	50344.8	36459.2	25254.6	61393.4	64424	46280.2	12828.1
Q07417	1	ACADS_MOUSE	Short-chain specific acyl-CoA dehydrogenase, mitochondrial, SCAD, EC 1.3.8.1 (Butyryl-CoA dehydrogenase)	Acads		0	28429.2	24510.5	50101	29324.6	49717.1	35223.1	35673.1	47923.9	43490.4	38265.9	9834.06
Q9DBL1	1	ACDSB_MOUSE	Short/branched chain specific acyl-CoA dehydrogenase, mitochondrial, SBCAD, EC 1.3.8.5 (2-methyl branched chain acyl-CoA dehydrogenase, 2-MEBCAD) (2-methylbutyryl-coenzyme A dehydrogenase, 2-methylbutyryl-CoA dehydrogenase)	Acadsb		0	39504.8	35648.1	65430.3	54282.8	55691.9	43571.9	29912.7	69817.5	76642.4	52278.1	16223.5
P50544	1	ACADV_MOUSE	Very long-chain specific acyl-CoA dehydrogenase, mitochondrial, EC 1.3.8.9 (MVLCAD, VLCAD)	Acadvl		0	16020.4	15448	36695.4	26691.8	39918.9	14973.2	12516.5	36924.8	33160.9	25816.7	11142.6
Q61282	1	PGCA_MOUSE	Aggrecan core protein (Cartilage-specific proteoglycan core protein, CSPCP)	Acan		0	41119.4	47752.1	54951.6	40176.3	41499.8	44174.3	61938.3	41740.2	30557.7	44878.8	9109.38
Q6ZQK5	1	ACAP2_MOUSE	Arf-GAP with coiled-coil, ANK repeat and PH domain-containing protein 2 (Centaurin-beta-2, Cnt-b2)	Acap2		0	20916.8	26105.5	20151.8	20559.4	22755.2	16301	16840	25525.3	23346.6	21389.1	3429.2
Q8QZT1	1	THIL_MOUSE	Acetyl-CoA acetyltransferase, mitochondrial, EC 2.3.1.9 (Acetoacetyl-CoA thiolase)	Acat1		0	155895	147402	237260	226647	267865	125050	123382	300171	265437	205457	67963.2
Q8CAY6	1	THIC_MOUSE	Acetyl-CoA acetyltransferase, cytosolic, EC 2.3.1.9 (Cytosolic acetoacetyl-CoA thiolase)	Acat2		0	92632.8	102999	76470	69215.8	82452.8	97080.9	97620.6	104178	70153.3	88089.2	13775.7
Q9D061	1	ACBD6_MOUSE	Acyl-CoA-binding domain-containing protein 6	Acbd6		0	62762.7	69118.2	59848.3	50170	62771.7	59069.1	61165.1	53883.2	53212.3	59111.2	5849.26
P21836	1	ACES_MOUSE	Acetylcholinesterase, AChE, EC 3.1.1.7	Ache		0	39202	41636.3	37437.8	32070.9	26677.5	52304.2	43403.2	25358.2	40069	37573.2	8474.96
Q9JIX8	1	ACINU_MOUSE	Apoptotic chromatin condensation inducer in the nucleus, Acinus	Acin1		0	12882.3	13004.5	11261.3	13284.9	11410.4	15896.7	14522.7	9719.09	11316.4	12588.7	1885.17
Q91V92	1	ACLY_MOUSE	ATP-citrate synthase, EC 2.3.3.8 (ATP-citrate (pro-S-)-lyase) (Citrate cleavage enzyme)	Acly		0	54313.8	61868.9	51343.3	51975.2	51933.4	42161.5	45782.7	51081.3	55050.7	51723.4	5568.86
P28271	1	ACOHC_MOUSE	Cytoplasmic aconitate hydratase, Aconitase, EC 4.2.1.3 (Citrate hydro-lyase) (Iron regulatory protein 1, IRP1) (Iron-responsive element-binding protein 1, IRE-BP 1)	Aco1		0	69528.8	76455.1	63810.3	66179	63784.8	78512.5	75985	61864.3	65378	69055.3	6336.75
Q99KI0	1	ACON_MOUSE	Aconitate hydratase, mitochondrial, Aconitase, EC 4.2.1.3 (Citrate hydro-lyase)	Aco2		0	196231	171655	312577	280581	324271	169197	156731	349187	358572	257667	83457.5
O55137	1	ACOT1_MOUSE	Acyl-coenzyme A thioesterase 1, Acyl-CoA thioesterase 1, EC 3.1.2.- (CTE-I) (Inducible cytosolic acyl-coenzyme A thioester hydrolase) (Long chain acyl-CoA thioester hydrolase, Long chain acyl-CoA hydrolase) (Palmitoyl-coenzyme A thioesterase, EC 3.1.2.2)	Acot1		0	66679.7	60271	73327.1	74941.1	70357.8	76932.9	75751.1	71145.5	63689.3	70343.9	5728.25
Q32MW3	1	ACO10_MOUSE	Acyl-coenzyme A thioesterase 10, mitochondrial, Acyl-CoA thioesterase 10, EC 3.1.2.- (Mitochondrial 48 kDa acyl-CoA thioester hydrolase 2, Mt-ACT48.2)	Acot10	X	0	40666.9	44311.3	79488.1	62227.7	59198.3	45957.5	43014.9	72374	76476.5	58190.6	15354.6
Q8VHQ9	1	ACO11_MOUSE	Acyl-coenzyme A thioesterase 11, Acyl-CoA thioesterase 11, EC 3.1.2.- (Acyl-CoA thioester hydrolase 11) (Adipose-associated thioesterase) (Brown fat-inducible thioesterase, BFIT) (Palmitoyl-coenzyme A thioesterase, EC 3.1.2.2)	Acot11		0	17601.3	25582	20274.9	21059.5	21030.8	18040	17481.7	21356.9	19480.3	20211.9	2526.44
Q9CQR4	1	ACO13_MOUSE	Acyl-coenzyme A thioesterase 13, Acyl-CoA thioesterase 13, EC 3.1.2.- (Hotdog-fold thioesterase superfamily member 2) (Palmitoyl-CoA hydrolase, EC 3.1.2.2) (Thioesterase superfamily member 2, THEM2)	Acot13		0	513991	493018	706917	642006	589294	547977	463915	609629	625934	576964	78555.9
Q9QYR9	1	ACOT2_MOUSE	Acyl-coenzyme A thioesterase 2, mitochondrial, Acyl-CoA thioesterase 2, EC 3.1.2.2 (Acyl coenzyme A thioester hydrolase) (MTE-I) (Very-long-chain acyl-CoA thioesterase)	Acot2		0	11225.7	11166.9	16277.5	19108.8	14922.2	12012.3	12018.4	18272.2	20684	15076.5	3678.26
Q91V12	1	BACH_MOUSE	Cytosolic acyl coenzyme A thioester hydrolase, EC 3.1.2.2 (Acyl-CoA thioesterase 7) (Brain acyl-CoA hydrolase, BACH) (CTE-IIa, CTE-II) (Long chain acyl-CoA thioester hydrolase)	Acot7		0	76387	96825.2	80967.4	76228.2	87944.7	77424	78929	94967.2	66160.2	81759.2	9810.13
Q9R0X4	1	ACOT9_MOUSE	Acyl-coenzyme A thioesterase 9, mitochondrial, Acyl-CoA thioesterase 9, EC 3.1.2.- (Acyl coenzyme A thioester hydrolase 2, MTE-2) (Acyl-CoA thioester hydrolase 9) (Mitochondrial 48 kDa acyl-CoA thioester hydrolase 1, Mt-ACT48.1) (Protein U8) (p48)	Acot9		0	36151.3	47188.5	68800.7	59280.8	68101	50114.6	27872.2	60968.1	68028.5	54056.2	14806.4
Q9D358	1	PPAC_MOUSE	Low molecular weight phosphotyrosine protein phosphatase, LMW-PTP, LMW-PTPase, EC 3.1.3.48 (Low molecular weight cytosolic acid phosphatase, EC 3.1.3.2)	Acp1		0	64552.9	67572.8	44000.7	43650.2	38025.1	62912.3	61638.8	49492.1	46274.4	53124.4	11004.4
Q8BP40	0	PPA6_MOUSE	Lysophosphatidic acid phosphatase type 6, EC 3.1.3.2 (Acid phosphatase 6, lysophosphatidic) (Acid phosphatase-like protein 1) (PACPL1)	Acp6		0	149407	158393	195256	228861	172079	94868.8	134349	116842	221681	163526	45690.4
Q99PU5	1	ACBG1_MOUSE	Long-chain-fatty-acid--CoA ligase ACSBG1, EC 6.2.1.3 (Acyl-CoA synthetase bubblegum family member 1, mBG1) (Gonadotropin-regulated long chain acyl CoA synthetase, GR-LACS) (Lipidosin)	Acsbg1		0	82585.6	88664.7	92875.5	88615.7	92344.1	85886.9	84285.1	85098.6	87738.2	87566	3497.05
Q8VCW8	1	ACSF2_MOUSE	Medium-chain acyl-CoA ligase ACSF2, mitochondrial, EC 6.2.1.2	Acsf2		0	22946.6	23927.9	47735	43261.6	46234.9	25637.7	16724.5	47601.7	52133	36244.8	13622.5
Q3URE1	1	ACSF3_MOUSE	Malonate--CoA ligase ACSF3, mitochondrial, EC 6.2.1.n3 (Acyl-CoA synthetase family member 3)	Acsf3		0	18807.4	13181.6	24103.3	28397.2	28447	10505.5	8781.03	25630.3	33785	21293.2	8869.2
P41216	1	ACSL1_MOUSE	Long-chain-fatty-acid--CoA ligase 1, EC 6.2.1.3 (Arachidonate--CoA ligase, EC 6.2.1.15) (Long-chain acyl-CoA synthetase 1, LACS 1) (Phytanate--CoA ligase, EC 6.2.1.24)	Acsl1		0	28464.7	27954.9	29794	30972.2	29191.8	24004.7	25754.7	34068.3	36230.5	29604	3809.62
Q9CZW4	1	ACSL3_MOUSE	Fatty acid CoA ligase Acsl3 (Arachidonate--CoA ligase, EC 6.2.1.15) (Long-chain acyl-CoA synthetase 3, LACS 3) (Long-chain-fatty-acid--CoA ligase 3, EC 6.2.1.3) (Medium-chain acyl-CoA ligase Acsl3, EC 6.2.1.2)	Acsl3		0	46120.8	41579.4	65259.1	51732.6	76991.7	22651.3	26292.6	78348.3	53663	51404.3	19873.5
Q9QUJ7	1	ACSL4_MOUSE	Long-chain-fatty-acid--CoA ligase 4, EC 6.2.1.3 (Arachidonate--CoA ligase, EC 6.2.1.15) (Long-chain acyl-CoA synthetase 4, LACS 4, mACS4)	Acsl4		0	18181.1	15948.9	18782.1	25128.4	24880.8	17596.1	13486.9	35770.4	22403.4	21353.1	6685.14
Q8JZR0	1	ACSL5_MOUSE	Long-chain-fatty-acid--CoA ligase 5, EC 6.2.1.3 (Arachidonate--CoA ligase, EC 6.2.1.15) (Long-chain acyl-CoA synthetase 5, LACS 5)	Acsl5		0	68702	63774.2	87787.5	82363.8	107155	54692.3	60795.1	104464	82993.5	79191.9	18726.4
Q91WC3	1	ACSL6_MOUSE	Long-chain-fatty-acid--CoA ligase 6, EC 6.2.1.3 (Arachidonate--CoA ligase, EC 6.2.1.15) (Long-chain acyl-CoA synthetase 6, LACS 6)	Acsl6		0	48042.7	45338.2	58448.3	50075.1	64012.2	28728.3	34612.1	71424.7	57263.1	50882.7	13635
Q99NB1	1	ACS2L_MOUSE	Acetyl-coenzyme A synthetase 2-like, mitochondrial, EC 6.2.1.1 (Acetate--CoA ligase 2) (Acetyl-CoA synthetase 2, AceCS2) (Acyl-CoA synthetase short-chain family member 1) (Propionate--CoA ligase, EC 6.2.1.17)	Acss1		0	28294.1	26426.5	50604.2	46987.2	45484.7	22088.3	18683.6	50265.7	56941.7	38419.6	14395.1
Q9QXG4	1	ACSA_MOUSE	Acetyl-coenzyme A synthetase, cytoplasmic, EC 6.2.1.1 (Acetate--CoA ligase) (Acetyl-CoA synthetase, ACS, AceCS) (Acetyl-CoA synthetase 1, AceCS1) (Acyl-CoA synthetase short-chain family member 2) (Acyl-activating enzyme) (Propionate--CoA ligase, EC 6.2.1.17)	Acss2		0	30343.7	33969.1	16626.2	18350.5	21006	29286.7	34314	26040.4	26095.1	26225.7	6453.43
P68134	1	ACTS_MOUSE	Actin, alpha skeletal muscle (Alpha-actin-1) [Cleaved into: Actin, alpha skeletal muscle, intermediate form ]	Acta1		0	820125	783522	654590	727155	681786	904017	822060	757692	711887	762537	78525.8
P62737	0	ACTA_MOUSE	Actin, aortic smooth muscle (Alpha-actin-2) [Cleaved into: Actin, aortic smooth muscle, intermediate form ]	Acta2		0	59984.5	13538.2	19827.8	235546	51524.3	929.006	28829.7	34568	5385	50014.7	72330.7
P60710	0	ACTB_MOUSE	Actin, cytoplasmic 1 (Beta-actin) [Cleaved into: Actin, cytoplasmic 1, N-terminally processed ]	Actb		0	1.55918e+06	1.26911e+06	1.38281e+06	1.77149e+06	3.1317e+06	1.9181e+06	2.67703e+06	2.33916e+06	2.76992e+06	2.09094e+06	665289
Q8BFZ3	1	ACTBL_MOUSE	Beta-actin-like protein 2 (Kappa-actin)	Actbl2		0	74007.3	87333.4	125556	109440	159221	126037	135591	105962	102898	114005	25760.4
P63260	1	ACTG_MOUSE	Actin, cytoplasmic 2 (Gamma-actin) [Cleaved into: Actin, cytoplasmic 2, N-terminally processed ]	Actg1	X	0	902430	1.05441e+06	877658	972832	945499	1.0709e+06	970476	901727	758779	939413	94777.8
Q9Z2N8	1	ACL6A_MOUSE	Actin-like protein 6A (53 kDa BRG1-associated factor A) (Actin-related protein Baf53a) (BRG1-associated factor 53A, BAF53A)	Actl6a		0	43216.7	37969	40091.5	43542.4	35275.6	37788.9	37773	27282	32956.9	37321.8	5074.37
Q99MR0	1	ACL6B_MOUSE	Actin-like protein 6B (53 kDa BRG1-associated factor B) (Actin-related protein Baf53b) (ArpN-alpha, ArpNa) (BRG1-associated factor 53B, BAF53B)	Actl6b		0	22788.7	28746.2	25377.6	25950.4	37331.3	23701.2	26470.5	32593.4	40714.3	29297.1	6267.93
Q7TPR4	1	ACTN1_MOUSE	Alpha-actinin-1 (Alpha-actinin cytoskeletal isoform) (F-actin cross-linking protein) (Non-muscle alpha-actinin-1)	Actn1		0	131189	139543	125542	120258	130456	118401	97849.3	137194	125611	125116	12409.8
Q9JI91	1	ACTN2_MOUSE	Alpha-actinin-2 (Alpha-actinin skeletal muscle isoform 2) (F-actin cross-linking protein)	Actn2		0	32410.2	39021.9	46117.2	41396.8	44791.9	46785.1	38751.7	41800.5	42113.8	41465.5	4428.23
P57780	1	ACTN4_MOUSE	Alpha-actinin-4 (Non-muscle alpha-actinin 4)	Actn4		0	70859.2	77986.4	64750.1	61344.2	62223.8	70991.2	63288.5	58377.9	61633.7	65717.2	6259.89
Q9QZB7	1	ARP10_MOUSE	Actin-related protein 10 (Actin-related protein 11)	Actr10		0	51263.5	62918.6	50531.9	32826	46469.8	52617.5	54374.8	52947.4	41265.4	49468.3	8548.43
P61164	1	ACTZ_MOUSE	Alpha-centractin, Centractin (ARP1) (Actin-RPV) (Centrosome-associated actin homolog)	Actr1a		0	174703	181065	74595.2	66941.6	68906.1	221139	243115	63172.6	61529	128352	75511.3
Q8R5C5	1	ACTY_MOUSE	Beta-centractin (Actin-related protein 1B, ARP1B)	Actr1b		0	140558	128965	79715.4	64201.3	79190.8	142113	147531	76488.9	74454	103691	34866.5
P61161	1	ARP2_MOUSE	Actin-related protein 2 (Actin-like protein 2)	Actr2		0	448058	493992	369721	326705	360727	511039	453637	358206	357262	408816	68058.7
Q99JY9	1	ARP3_MOUSE	Actin-related protein 3 (Actin-like protein 3)	Actr3		0	232408	274324	198391	203307	209329	267117	252758	220523	180897	226562	32402.8
Q641P0	1	ARP3B_MOUSE	Actin-related protein 3B (ARP3-beta) (Actin-like protein 3B)	Actr3b		0	105393	139535	105006	119110	110856	113618	96552.8	111699	102269	111560	12434.3
Q99JW2	1	ACY1_MOUSE	Aminoacylase-1, ACY-1, EC 3.5.1.14 (N-acyl-L-amino-acid amidohydrolase)	Acy1		0	37533.4	44143.6	56206.9	50061.2	50620.7	43968.2	51323.9	40301.6	41389.1	46172.1	6155.21
P56376	1	ACYP1_MOUSE	Acylphosphatase-1, EC 3.6.1.7 (Acylphosphatase, organ-common type isozyme) (Acylphosphate phosphohydrolase 1)	Acyp1		0	135241	136415	131105	112784	93965	167088	155223	101882	112477	127353	24267.1
P56375	1	ACYP2_MOUSE	Acylphosphatase-2, EC 3.6.1.7 (Acylphosphatase, muscle type isozyme) (Acylphosphate phosphohydrolase 2)	Acyp2		0	138296	143221	143184	150014	136682	182986	189012	151287	110451	149459	23926.6
O35598	1	ADA10_MOUSE	Disintegrin and metalloproteinase domain-containing protein 10, ADAM 10, EC 3.4.24.81 (Kuzbanian protein homolog) (Mammalian disintegrin-metalloprotease) (CD antigen CD156c)	Adam10		0	59749.6	61963.7	91493.8	107707	92128.2	80871	74030.2	96445.5	93633.5	84224.7	16257.2
Q9R1V4	1	ADA11_MOUSE	Disintegrin and metalloproteinase domain-containing protein 11, ADAM 11 (Metalloproteinase-like, disintegrin-like, and cysteine-rich protein, MDC)	Adam11		0	48481.7	51364.8	36662.3	34653.6	36058.3	58640.4	62992.1	35253.9	28828.4	43659.5	12037.8
Q9R1V6	1	ADA22_MOUSE	Disintegrin and metalloproteinase domain-containing protein 22, ADAM 22	Adam22		0	117299	120475	88545.6	76561	89695.1	110012	119236	75195.8	80444.7	97496	19094.3
Q9R1V7	1	ADA23_MOUSE	Disintegrin and metalloproteinase domain-containing protein 23, ADAM 23 (Metalloproteinase-like, disintegrin-like, and cysteine-rich protein 3, MDC-3)	Adam23		0	97958.4	123525	94908.8	84632.6	98887.5	115978	131442	86973.1	93514.1	103091	16547.4
O88444	1	ADCY1_MOUSE	Adenylate cyclase type 1, EC 4.6.1.1 (ATP pyrophosphate-lyase 1) (Adenylate cyclase type I) (Adenylyl cyclase 1) (Ca(2+)/calmodulin-activated adenylyl cyclase)	Adcy1		0	5440.87	6159.96	10999.2	10726.7	14129.7	4352.37	2310.27	10195.5	8904.02	8135.41	3792.91
Q80TL1	1	ADCY2_MOUSE	Adenylate cyclase type 2, EC 4.6.1.1 (ATP pyrophosphate-lyase 2) (Adenylate cyclase type II) (Adenylyl cyclase 2)	Adcy2		0	13234.9	21653.3	38327.1	38223.5	38896.7	15898.9	6655.83	47157.7	48056.5	29789.4	15534.9
P84309	0	ADCY5_MOUSE	Adenylate cyclase type 5, EC 4.6.1.1 (ATP pyrophosphate-lyase 5) (Adenylate cyclase type V) (Adenylyl cyclase 5)	Adcy5		0	45342.2	88864.4	99567.2	99729.2	74822.8	51188.3	64927.5	80293.6	83352.5	76454.2	19474.8
P51830	1	ADCY9_MOUSE	Adenylate cyclase type 9, EC 4.6.1.1 (ATP pyrophosphate-lyase 9) (Adenylate cyclase type IX) (Adenylyl cyclase 9, AC9) (Adenylyl cyclase type 10, ACTP10)	Adcy9		0	62978	56847.6	45231.6	55174.3	59671.7	45481.2	51647.9	58655.8	59043.5	54970.2	6283.81
P70205	0	PACR_MOUSE	Pituitary adenylate cyclase-activating polypeptide type I receptor, PACAP type I receptor, PACAP-R-1, PACAP-R1	Adcyap1r1		0	130533	131635	162301	134104	172233	132316	151538	162037	144842	146838	15855.3
Q9QYC0	1	ADDA_MOUSE	Alpha-adducin (Erythrocyte adducin subunit alpha)	Add1		0	94049.4	88825.5	55704	52508.9	62783.9	81160.2	74454.5	66605.4	64746.5	71204.3	14429.2
Q9QYB8	1	ADDB_MOUSE	Beta-adducin (Add97) (Erythrocyte adducin subunit beta)	Add2		0	176323	179887	146274	153570	165832	170723	172030	158761	161759	165018	10974.1
Q9QYB5	1	ADDG_MOUSE	Gamma-adducin (Adducin-like protein 70)	Add3		0	98429.4	105507	104992	106469	111601	105501	97306.5	113744	106349	105544	5294.07
Q3UHD1	1	AGRB1_MOUSE	Adhesion G protein-coupled receptor B1 (Brain-specific angiogenesis inhibitor 1) [Cleaved into: Vasculostatin-120, Vstat120; Vasculostatin-40, Vstat-40 ]	Adgrb1		0	17983.9	16348.5	26210.4	29850.8	27597.9	16075.4	13350.6	30968.5	31136.8	23280.3	7227.06
Q8CGM1	1	AGRB2_MOUSE	Adhesion G protein-coupled receptor B2 (Brain-specific angiogenesis inhibitor 2)	Adgrb2		0	29701.7	32916.6	55276.2	53397.5	60299.9	37570.4	27316.9	59454.5	59175	46123.2	13949.2
Q80ZF8	1	AGRB3_MOUSE	Adhesion G protein-coupled receptor B3 (Brain-specific angiogenesis inhibitor 3)	Adgrb3		0	13060.1	15521.8	36852.9	30887.1	32118.1	12661.3	11490.7	32683.3	42884.4	25351.1	12097.2
Q8K209	1	AGRG1_MOUSE	Adhesion G-protein coupled receptor G1 (G-protein coupled receptor 56) (Serpentine receptor cyt28) [Cleaved into: ADGRG1 N-terminal fragment, ADGRG1 NT (GPR56 N-terminal fragment, GPR56 NT, GPR56(N)) (GPR56 extracellular subunit) (GPR56 subunit alpha); ADGRG1 C-terminal fragment, ADGRG1-CT (GPR56 C-terminal fragment, GPR56 CT, GPR56(C)) (GPR56 seven-transmembrane subunit, GPR56 7TM) (GPR56 subuni…	Adgrg1		0	22431.5	32660.3	43406.2	52284.4	53644.5	32629.4	24768.4	53400.3	40004.5	39469.9	12117
Q80TR1	1	AGRL1_MOUSE	Adhesion G protein-coupled receptor L1 (Calcium-independent alpha-latrotoxin receptor 1, CIRL-1) (Latrophilin-1) (Lectomedin-2)	Adgrl1		0	48989.1	53878.4	50916.8	49598.1	57124	51559.7	43935.8	49238.7	51371.2	50734.7	3616.41
Q8JZZ7	1	AGRL2_MOUSE	Adhesion G protein-coupled receptor L2 (Calcium-independent alpha-latrotoxin receptor 2, CIRL-2) (Latrophilin-2)	Adgrl2	X	0	3349.24	5712.44	4996.69	7443.71	5164.74	4204.68	5871	8152.24	5703.2	5621.99	1482.05
Q80TS3	1	AGRL3_MOUSE	Adhesion G protein-coupled receptor L3 (Latrophilin-3) (Lectomedin-3)	Adgrl3		0	42147	47792.5	41501.1	31944.7	32838.1	55484.3	55691.4	31175.3	35703.9	41586.5	9639.96
P28474	1	ADHX_MOUSE	Alcohol dehydrogenase class-3, EC 1.1.1.1 (Alcohol dehydrogenase 2) (Alcohol dehydrogenase 5) (Alcohol dehydrogenase B2, ADH-B2) (Alcohol dehydrogenase class-III) (Glutathione-dependent formaldehyde dehydrogenase, FALDH, FDH, GSH-FDH, EC 1.1.1.-) (S-(hydroxymethyl)glutathione dehydrogenase, EC 1.1.1.284)	Adh5		0	224883	236926	158868	141556	161202	258792	266267	149992	138164	192961	52822.8
P55264	1	ADK_MOUSE	Adenosine kinase, AK, EC 2.7.1.20 (Adenosine 5'-phosphotransferase)	Adk		0	35812.2	33714	27394.1	17820.9	24664.5	36003.9	36250.1	28514.3	21565.1	29082.1	6819.51
Q9Z103	1	ADNP_MOUSE	Activity-dependent neuroprotector homeobox protein (Activity-dependent neuroprotective protein)	Adnp		0	26679.6	27544.4	9311.21	5718.9	10972.7	24026	27334.7	20633.8	10773.2	18110.5	8836.26
Q6PDY2	1	AEDO_MOUSE	2-aminoethanethiol dioxygenase, EC 1.13.11.19 (Cysteamine dioxygenase)	Ado		0	50249.4	58806.8	65145.5	57085.1	67957.1	63998.2	80170.4	68494.5	61333.3	63693.4	8431.95
Q60612	0	AA1R_MOUSE	Adenosine receptor A1	Adora1	X	0	37905.1	67047.5	31465.5	26259.3	26819.9	46076.9	42769.2	35269.5	35949.7	38840.3	12462.9
Q8VDL4	1	ADPGK_MOUSE	ADP-dependent glucokinase, ADP-GK, ADPGK, EC 2.7.1.147	Adpgk		0	12820.4	11053.3	5805.9	5539.7	82.207	3700.89	7319.66	150.376	7096.48	5952.1	4326.52
P54923	1	ADPRH_MOUSE	ADP-ribosylhydrolase ARH1, EC 3.2.2.19 (ADP-ribose-L-arginine cleaving enzyme) ([Protein ADP-ribosylarginine] hydrolase, ADP-ribosylarginine hydrolase)	Adprh		0	38926.4	45437.2	43629.2	44643.6	39701	48502.1	40799.7	55262.2	50315.1	45246.3	5362.94
Q8CG72	1	ADPRS_MOUSE	ADP-ribosylhydrolase ARH3 (ADP-ribose glycohydrolase ARH3) (ADP-ribosylhydrolase 3) (O-acetyl-ADP-ribose deacetylase ARH3, EC 3.5.1.-) (Poly(ADP-ribose) glycohydrolase ARH3, EC 3.2.1.143) ([Protein ADP-ribosylarginine] hydrolase-like protein 2) ([Protein ADP-ribosylserine] hydrolase, EC 3.2.2.-)	Adprs		0	88952.2	75065.3	77693.4	82106.4	77641.8	107159	94190.8	82994.8	90278.2	86231.4	10148.7
Q3UYH7	1	ARBK2_MOUSE	Beta-adrenergic receptor kinase 2, Beta-ARK-2, EC 2.7.11.15	Adrbk2	X	0	11786.2	15800.1	19426.1	13817.8	11483.2	5602.71	6481.57	7022.64	13329.6	11638.9	4609.11
Q9JKV1	1	ADRM1_MOUSE	Proteasomal ubiquitin receptor ADRM1 (110 kDa cell membrane glycoprotein, Gp110) (Adhesion-regulating molecule 1, ARM-1) (Rpn13 homolog)	Adrm1	X	0	54113.6	57189.2	63996.8	52715.3	41275.1	59992.9	59854.7	37313.8	50704.9	53017.4	8835.18
P54822	1	PUR8_MOUSE	Adenylosuccinate lyase, ASL, EC 4.3.2.2 (Adenylosuccinase, ASase)	Adsl		0	36232.6	41867	33989.2	27569	21044.4	43109.5	41089.7	27787.5	30621.6	33701.2	7570.78
P28650	1	PURA1_MOUSE	Adenylosuccinate synthetase isozyme 1, AMPSase 1, AdSS 1, EC 6.3.4.4 (Adenylosuccinate synthetase like 1) (Adenylosuccinate synthetase, basic isozyme) (Adenylosuccinate synthetase, muscle isozyme, M-type adenylosuccinate synthetase) (IMP--aspartate ligase 1)	Adss1		0	23664	38450.1	29293.8	36313.3	36902	47386.4	65672.1	25044.5	23619.5	36260.6	13632.9
P46664	1	PURA2_MOUSE	Adenylosuccinate synthetase isozyme 2, AMPSase 2, AdSS 2, EC 6.3.4.4 (Adenylosuccinate synthetase, acidic isozyme) (Adenylosuccinate synthetase, liver isozyme, L-type adenylosuccinate synthetase) (IMP--aspartate ligase 2)	Adss2		0	73612.4	80614.5	70616	66061.1	72339.1	79794.7	79289.2	75633.7	69100.2	74117.9	5114.27
Q9QZQ1	1	AFAD_MOUSE	Afadin (Afadin adherens junction formation factor) (Protein Af-6)	Afdn		0	22577.1	19022.7	27721.3	28670.1	33023	20833.7	18590.8	35874.1	31774.4	26454.1	6426.37
Q8JZQ2	1	AFG32_MOUSE	AFG3-like protein 2, EC 3.4.24.-	Afg3l2		0	19095.1	15033.6	59359.5	64587.6	73324.2	14893	15122.8	62788.9	73575.5	44197.8	27128.1
Q80WT5	1	AFTIN_MOUSE	Aftiphilin	Aftph		0	15126.9	24617.4	28563.2	13232.1	26764.5	25046.5	22689.1	27118	11137.2	21588.3	6606.53
Q8BXK8	1	AGAP1_MOUSE	Arf-GAP with GTPase, ANK repeat and PH domain-containing protein 1, AGAP-1 (Centaurin-gamma-2, Cnt-g2)	Agap1		0	35195.4	26535.2	24028.6	22085.5	25865.6	32106.3	36698.6	24789.8	23869.7	27908.3	5350.75
Q3UHD9	1	AGAP2_MOUSE	Arf-GAP with GTPase, ANK repeat and PH domain-containing protein 2, AGAP-2 (Centaurin-gamma-1, Cnt-g1) (Phosphatidylinositol 3-kinase enhancer, PIKE)	Agap2		0	112028	112454	115410	93751.3	111278	102460	88460.2	109423	121648	107435	10622.1
Q8VHH5	1	AGAP3_MOUSE	Arf-GAP with GTPase, ANK repeat and PH domain-containing protein 3, AGAP-3 (CRAM-associated GTPase, CRAG) (Centaurin-gamma-3, Cnt-g3) (MR1-interacting protein, MRIP-1)	Agap3		0	184017	195237	144069	108154	126114	212848	183634	133656	113463	155688	38652.8
Q8K2K6	1	AGFG1_MOUSE	Arf-GAP domain and FG repeat-containing protein 1 (HIV-1 Rev-binding protein homolog) (Nucleoporin-like protein RIP)	Agfg1		0	67003.3	66944	50043.6	46746.2	48873.2	63180.4	48360.1	50847	57843	55537.9	8296.83
Q80WC7	1	AGFG2_MOUSE	Arf-GAP domain and FG repeat-containing protein 2 (HIV-1 Rev-binding protein-like protein) (Rev/Rex activation domain-binding protein related, RAB-R)	Agfg2		0	135942	142311	106101	91523	108648	173041	174552	111960	95594.6	126630	31501.6
Q9ESW4	1	AGK_MOUSE	Acylglycerol kinase, mitochondrial, EC 2.7.1.107, EC 2.7.1.138, EC 2.7.1.94 (Multiple substrate lipid kinase, MuLK, Multi-substrate lipid kinase)	Agk		0	56741	60845.6	170590	134166	140347	48300.9	58439.6	169338	162914	111298	53851.4
Q8CJG1	1	AGO1_MOUSE	Protein argonaute-1, Argonaute1, mAgo1 (Argonaute RISC catalytic component 1) (Eukaryotic translation initiation factor 2C 1, eIF-2C 1, eIF2C 1) (Piwi/argonaute family protein meIF2C1)	Ago1		0	19025.6	22913.2	16036.2	17437.7	25457.9	25339.2	21524.3	18218.1	18082.9	20448.4	3488.81
Q8CJG0	1	AGO2_MOUSE	Protein argonaute-2, Argonaute2, mAgo2, EC 3.1.26.n2 (Argonaute RISC catalytic component 2) (Eukaryotic translation initiation factor 2C 2, eIF-2C 2, eIF2C 2) (Piwi/argonaute family protein meIF2C2) (Protein slicer)	Ago2		0	16409.2	15899.5	11561.1	13626.4	7090.54	15103.1	14010.9	11256.5	11831.2	12976.5	2899.57
O35083	1	PLCA_MOUSE	1-acyl-sn-glycerol-3-phosphate acyltransferase alpha, EC 2.3.1.51 (1-acylglycerol-3-phosphate O-acyltransferase 1, 1-AGP acyltransferase 1, 1-AGPAT 1) (Lysophosphatidic acid acyltransferase alpha, LPAAT-alpha)	Agpat1		0	158091	136403	177575	200613	195399	131001	139887	163757	207945	167852	29101.5
Q9D517	1	PLCC_MOUSE	1-acyl-sn-glycerol-3-phosphate acyltransferase gamma, EC 2.3.1.51 (1-acylglycerol-3-phosphate O-acyltransferase 3, 1-AGP acyltransferase 3, 1-AGPAT 3) (Lysophosphatidic acid acyltransferase gamma, LPAAT-gamma)	Agpat3		0	36981.5	36091.4	46089.1	40833	39347.1	23079.6	27995.1	48539.1	39737.1	37632.6	8027.64
Q8K4X7	1	PLCD_MOUSE	1-acyl-sn-glycerol-3-phosphate acyltransferase delta, EC 2.3.1.51 (1-acylglycerol-3-phosphate O-acyltransferase 4, 1-AGP acyltransferase 4, 1-AGPAT 4) (Lysophosphatidic acid acyltransferase delta, LPAAT-delta)	Agpat4		0	22332.4	29164.5	24514.4	12899.6	18258.3	3811.49	22432.5	24022	12696.7	18903.6	7825.73
Q9D1E8	1	PLCE_MOUSE	1-acyl-sn-glycerol-3-phosphate acyltransferase epsilon, EC 2.3.1.51 (1-acylglycerol-3-phosphate O-acyltransferase 5, 1-AGP acyltransferase 5, 1-AGPAT 5) (Lysophosphatidic acid acyltransferase epsilon, LPAAT-epsilon)	Agpat5		0	24723.8	17030.7	33987.3	47651.6	34834.1	13932.7	9976.37	26765.2	31476.4	26708.7	11838.2
Q8C0I1	1	ADAS_MOUSE	Alkyldihydroxyacetonephosphate synthase, peroxisomal, Alkyl-DHAP synthase, EC 2.5.1.26 (Alkylglycerone-phosphate synthase)	Agps		0	5113.61	2919.81	3155.94	9732.08	12640.1	4104.61	3606.5	12257.8	2347.44	6208.65	4150.48
A2ASQ1	1	AGRIN_MOUSE	Agrin [Cleaved into: Agrin N-terminal 110 kDa subunit; Agrin C-terminal 110 kDa subunit; Agrin C-terminal 90 kDa fragment, C90; Agrin C-terminal 22 kDa fragment, C22 ]	Agrn		0	31631.9	27543.7	32175	31402.2	30367.1	33471.1	34371.5	33106.9	30952.3	31669.1	2005.44
Q641K1	1	CBPC1_MOUSE	Cytosolic carboxypeptidase 1, EC 3.4.17.-, EC 3.4.17.24 (ATP/GTP-binding protein 1) (Nervous system nuclear protein induced by axotomy protein 1) (Protein deglutamylase CCP1)	Agtpbp1	X	0	2929.8	4801.67	3327.33	3102.33	4436.73	2809.89	2962.29	5194.4	4380.25	3771.63	924.125
P50247	1	SAHH_MOUSE	Adenosylhomocysteinase, AdoHcyase, EC 3.3.1.1 (CUBP) (Liver copper-binding protein) (S-adenosyl-L-homocysteine hydrolase)	Ahcy		0	105452	101297	84518.1	81008.9	86828	138892	128515	91489.3	89873.6	100875	20307.1
Q80SW1	1	SAHH2_MOUSE	S-adenosylhomocysteine hydrolase-like protein 1 (IP3R-binding protein released with inositol 1,4,5-trisphosphate) (Putative adenosylhomocysteinase 2) (S-adenosyl-L-homocysteine hydrolase 2, AdoHcyase 2)	Ahcyl1		0	181378	240129	276058	246999	239176	213962	188378	305741	278117	241104	41673
Q68FL4	1	SAHH3_MOUSE	Putative adenosylhomocysteinase 3, AdoHcyase 3, EC 3.3.1.1 (Long-IRBIT) (S-adenosyl-L-homocysteine hydrolase 3) (S-adenosylhomocysteine hydrolase-like protein 2)	Ahcyl2		0	166408	162774	126862	107773	128230	146576	153937	132479	127406	139161	19403.8
Q8BK64	1	AHSA1_MOUSE	Activator of 90 kDa heat shock protein ATPase homolog 1, AHA1	Ahsa1		0	91095	94001.1	86024.6	83354.3	88251.1	99766.3	101882	76612.5	84177.7	89462.7	8118.8
Q8C4Q6	1	AIDA_MOUSE	Axin interactor, dorsalization-associated protein (Axin interaction partner and dorsalization antagonist)	Aida		0	17147	18498.9	16409.3	17942.2	23549.5	18129	21941.1	23664.9	25252	20281.6	3310.79
Q9Z0X1	1	AIFM1_MOUSE	Apoptosis-inducing factor 1, mitochondrial, EC 1.6.99.- (Programmed cell death protein 8)	Aifm1		0	18395.8	16695	34561.7	29095.7	37534	16491	16116.8	37960.4	37965	27201.7	10134.3
Q3TY86	1	AIFM3_MOUSE	Apoptosis-inducing factor 3, EC 1.-.-.- (Apoptosis-inducing factor-like protein)	Aifm3		0	20074.2	26582.5	26599	26556.4	29753.3	12089.8	14154.5	24001.1	24880.4	22743.5	6060.35
P31230	1	AIMP1_MOUSE	Aminoacyl tRNA synthase complex-interacting multifunctional protein 1 (Multisynthase complex auxiliary component p43) [Cleaved into: Endothelial monocyte-activating polypeptide 2, EMAP-2 (Endothelial monocyte-activating polypeptide II, EMAP-II) (Small inducible cytokine subfamily E member 1) ]	Aimp1		0	39285.3	46433.7	28670	33246.7	28982.4	53530.8	38872.4	29469.7	29416.6	36434.2	8874.69
Q8R010	0	AIMP2_MOUSE	Aminoacyl tRNA synthase complex-interacting multifunctional protein 2 (Multisynthase complex auxiliary component p38) (Protein JTV-1)	Aimp2		0	75322.8	88275.3	26327.9	24031.6	16724.8	60456.2	54428.7	31963.6	21463	44332.7	26047.5
O08915	1	AIP_MOUSE	AH receptor-interacting protein, AIP (Aryl-hydrocarbon receptor-interacting protein)	Aip		0	43896.3	56530.5	47183.5	42732.4	50506.1	42380.9	41785.9	46689.1	48695.1	46711.1	4766.33
A2AJA9	1	AJM1_MOUSE	Apical junction component 1 homolog	Ajm1		0	31707.2	32614.6	42481.3	44115.3	47582.4	32796.5	28515.8	47987.2	47970.3	39530.1	8007.87
Q9R0Y5	1	KAD1_MOUSE	Adenylate kinase isoenzyme 1, AK 1, EC 2.7.4.3, EC 2.7.4.6 (ATP-AMP transphosphorylase 1) (ATP:AMP phosphotransferase) (Adenylate monophosphate kinase) (Myokinase)	Ak1		0	33841.4	42280.6	32443.2	34545.7	38756.6	46507.4	42728.5	33543	34405.8	37672.5	5068.93
Q9WTP6	1	KAD2_MOUSE	Adenylate kinase 2, mitochondrial, AK 2, EC 2.7.4.3 (ATP-AMP transphosphorylase 2) (ATP:AMP phosphotransferase) (Adenylate monophosphate kinase)	Ak2		0	11222	8384.75	19924.3	30983.6	23449.5	11567.2	10535.4	22279.4	21813.4	17795.5	7664.44
Q9WTP7	1	KAD3_MOUSE	GTP:AMP phosphotransferase AK3, mitochondrial, EC 2.7.4.10 (Adenylate kinase 3, AK 3) (Adenylate kinase 3 alpha-like 1)	Ak3		0	59905.9	66939.9	86979.8	77397.8	79214.9	63241.1	39892.2	79576.3	83908.5	70784.1	14878.6
Q9WUR9	1	KAD4_MOUSE	Adenylate kinase 4, mitochondrial, AK 4, EC 2.7.4.10, EC 2.7.4.6 (Adenylate kinase 3-like) (Adenylate kinase isoenzyme 4) (GTP:AMP phosphotransferase AK4)	Ak4		0	84532.1	74655.3	114003	113747	123869	91493.5	77755.5	120377	130363	103422	21317.1
Q920P5	1	KAD5_MOUSE	Adenylate kinase isoenzyme 5, AK 5, EC 2.7.4.3, EC 2.7.4.6 (ATP-AMP transphosphorylase 5)	Ak5		0	39739.2	34368.9	40363	42510.4	45668.1	39311.9	30062.4	45826.5	42150.9	40000.1	5100.78
O88845	1	AKA10_MOUSE	A-kinase anchor protein 10, mitochondrial, AKAP-10 (Dual specificity A kinase-anchoring protein 2, D-AKAP-2) (Protein kinase A-anchoring protein 10, PRKA10)	Akap10		0	21391.5	18271.1	17905	20648.3	15610.1	22671.8	19593	13648.6	16883	18513.6	2882.74
Q9WTQ5	1	AKA12_MOUSE	A-kinase anchor protein 12, AKAP-12 (Germ cell lineage protein gercelin) (Src-suppressed C kinase substrate, SSeCKS)	Akap12		0	4426.31	4737.87	2814.93	4220.32	4474.45	2638.04	5580.82	6551.94	1811.54	4139.58	1495.18
O54931	1	AKAP2_MOUSE	A-kinase anchor protein 2, AKAP-2 (AKAP expressed in kidney and lung, AKAP-KL) (Protein kinase A-anchoring protein 2, PRKA2)	Akap2		0	9309.99	8883.76	4477.81	3815.22	4759.44	10374.4	6918.46	4813.54	5607.96	6551.17	2416.28
D3YVF0	1	AKAP5_MOUSE	A-kinase anchor protein 5, AKAP-5 (A-kinase anchor protein 150 kDa, AKAP 150, P150) (cAMP-dependent protein kinase regulatory subunit II high affinity-binding protein)	Akap5		0	96915.9	80137.6	40855.8	42565	37337.5	95769.5	108695	35074.9	38746.6	64010.8	30682.2
O55074	0	AKA7A_MOUSE	A-kinase anchor protein 7 isoform alpha, AKAP-7 isoform alpha (A-kinase anchor protein 18, AKAP-18) (A-kinase anchor protein 9 kDa, AKAP 9) (Protein kinase A-anchoring protein 7 isoform alpha, PRKA7 isoform alpha)	Akap7		0	28894.7	25502.1	18247.4	46411.6	10030.9	28978.3	24927	22408.1	16050.5	24605.6	10276.1
Q9JII6	1	AK1A1_MOUSE	Aldo-keto reductase family 1 member A1, EC 1.1.1.2, EC 1.1.1.33, EC 1.1.1.372, EC 1.1.1.54 (Alcohol dehydrogenase [NADP(+)]) (Aldehyde reductase) (Glucuronate reductase, EC 1.1.1.19) (Glucuronolactone reductase, EC 1.1.1.20)	Akr1a1		0	330081	353802	321959	309349	293480	420873	399472	326378	308217	340401	43286.1
P45376	1	ALDR_MOUSE	Aldo-keto reductase family 1 member B1, EC 1.1.1.300, EC 1.1.1.372, EC 1.1.1.54 (Aldehyde reductase) (Aldo-keto reductase family 1 member B3) (Aldose reductase, AR, EC 1.1.1.21)	Akr1b1		0	203752	209636	162903	145608	156094	198203	199584	154202	163818	177089	25137.3
P21300	0	ALD1_MOUSE	Aldo-keto reductase family 1 member B7, EC 1.1.1.21 (Aldehyde reductase, AR) (Aldose reductase-related protein 1) (MVDP) (Vas deferens androgen-dependent protein)	Akr1b7		0	238486	266045	283936	308731	277963	272703	259620	221269	254528	264809	25625.1
P45377	1	ALD2_MOUSE	Aldose reductase-related protein 2, AR, EC 1.1.1.21 (Aldehyde reductase) (Fibroblast growth factor-regulated protein) (Protein FR-1)	Akr1b8		0	47478.8	52163.3	47848	60584.7	47890.2	48918.4	48820.7	51090.5	51100.6	50655	4081.28
Q9DCT1	1	AKCL2_MOUSE	1,5-anhydro-D-fructose reductase, AF reductase, EC 1.1.1.263 (Aldo-keto reductase family 1 member C-like protein 2) (Aldo-keto reductase family 1 member E1) (Aldo-keto reductase family 1 member E2)	Akr1e2		0	92358.9	98151.7	95559.7	95531.7	128497	117130	101348	100653	107886	104124	11823.6
Q8CG76	1	ARK72_MOUSE	Aflatoxin B1 aldehyde reductase member 2, EC 1.1.1.n11 (Succinic semialdehyde reductase, SSA reductase)	Akr7a2		0	54420.9	67280.5	71928.9	73945.7	81833.7	65509.3	71414.9	75015.7	69194.9	70060.5	7561.17
P31750	1	AKT1_MOUSE	RAC-alpha serine/threonine-protein kinase, EC 2.7.11.1 (AKT1 kinase) (Protein kinase B, PKB) (Protein kinase B alpha, PKB alpha) (Proto-oncogene c-Akt) (RAC-PK-alpha) (Thymoma viral proto-oncogene)	Akt1		0	19245.8	21844.3	15816.9	14091	21248.8	17234.1	16080.5	20177.9	14103.8	17760.3	2970.88
Q9D1F4	1	AKTS1_MOUSE	Proline-rich AKT1 substrate 1, Proline-rich AKT substrate	Akt1s1		0	62095.8	63931.8	53797.9	47666	55596.1	90900.4	105020	48516.5	50936.1	64273.5	20190.3
Q60823	1	AKT2_MOUSE	RAC-beta serine/threonine-protein kinase, EC 2.7.11.1 (Protein kinase Akt-2) (Protein kinase B beta, PKB beta) (RAC-PK-beta)	Akt2		0	19668.6	10925.7	14349.7	12023.9	18185.8	3133.18	8349.85	8230.82	17528.7	12488.5	5457.98
Q9WUA6	1	AKT3_MOUSE	RAC-gamma serine/threonine-protein kinase, EC 2.7.11.1 (Protein kinase Akt-3) (Protein kinase B gamma, PKB gamma) (RAC-PK-gamma)	Akt3		0	27697.5	39312.3	29430.6	33605.4	38586.9	35861.9	35520.8	33766.4	27746.1	33503.1	4369.51
Q64362	0	AKTIP_MOUSE	AKT-interacting protein (FT1) (Fused toes protein)	Aktip		0	21864.8	27182.2	8695.95	3743.46	24984.1	29589.9	29734.7	21364.5	28902.9	21784.7	9428.32
P10518	1	HEM2_MOUSE	Delta-aminolevulinic acid dehydratase, ALADH, EC 4.2.1.24 (Porphobilinogen synthase)	Alad		0	53732.8	60494.6	60703.1	48614.2	49770.8	55331.4	64269.1	47508	40037.8	53384.6	7705.37
P07724	1	ALBU_MOUSE	Albumin	Alb		0	59481.6	96811.4	93727.8	99479.3	85931.2	92057.4	83812	83980.2	72865.9	85349.6	12628.3
Q61490	1	CD166_MOUSE	CD166 antigen (Activated leukocyte cell adhesion molecule) (BEN) (Protein DM-GRASP) (CD antigen CD166)	Alcam		0	98859	108383	56832.2	50577.3	53042.1	113933	126653	52378.3	46917.4	78619.5	32516.6
Q9Z110	1	P5CS_MOUSE	Delta-1-pyrroline-5-carboxylate synthase, P5CS (Aldehyde dehydrogenase family 18 member A1) [Includes: Glutamate 5-kinase, GK, EC 2.7.2.11 (Gamma-glutamyl kinase); Gamma-glutamyl phosphate reductase, GPR, EC 1.2.1.41 (Glutamate-5-semialdehyde dehydrogenase) (Glutamyl-gamma-semialdehyde dehydrogenase) ]	Aldh18a1		0	12197.8	9871.86	20320.8	22902.8	25128.9	14987.7	11629.2	24482.5	23250.3	18308	6107.09
P24549	1	AL1A1_MOUSE	Aldehyde dehydrogenase 1A1, EC 1.2.1.19, EC 1.2.1.28, EC 1.2.1.3, EC 1.2.1.36 (3-deoxyglucosone dehydrogenase) (ALDH-E1) (ALHDII) (Aldehyde dehydrogenase family 1 member A1) (Aldehyde dehydrogenase, cytosolic) (Retinal dehydrogenase 1, RALDH 1, RalDH1)	Aldh1a1		0	61734.3	65875.9	48944.5	50166.5	46810.5	60966.8	62016.4	58022.3	57693.2	56914.5	6698.59
O35945	0	AL1A7_MOUSE	Aldehyde dehydrogenase, cytosolic 1, EC 1.2.1.3 (ALDH class 1) (ALDH-E1) (ALHDII) (Aldehyde dehydrogenase family 1 member A7) (Aldehyde dehydrogenase phenobarbital-inducible)	Aldh1a7	X	0	83959.3	85050.3	66738.5	66795.9	65730.3	86475.9	58895.6	54916.3	68468.6	70781.2	11617
Q9CZS1	1	AL1B1_MOUSE	Aldehyde dehydrogenase X, mitochondrial, EC 1.2.1.3 (Aldehyde dehydrogenase family 1 member B1)	Aldh1b1		0	38402	32415.2	62900.7	59562	61447.8	32337.3	24062.9	65712.5	74693.1	50170.4	18281.6
Q8R0Y6	1	AL1L1_MOUSE	Cytosolic 10-formyltetrahydrofolate dehydrogenase, 10-FTHFDH, FDH, EC 1.5.1.6 (Aldehyde dehydrogenase family 1 member L1)	Aldh1l1		0	97937.4	99461.5	84839.8	82568.1	87628.2	105942	106437	88545.8	98592.1	94661.3	8977.07
P47738	1	ALDH2_MOUSE	Aldehyde dehydrogenase, mitochondrial, EC 1.2.1.3 (AHD-M1) (ALDH class 2) (ALDH-E2) (ALDHI)	Aldh2		0	93520.9	74000.3	126585	119047	146189	88040.2	77694.4	161287	141709	114230	32083.2
P47740	1	AL3A2_MOUSE	Aldehyde dehydrogenase family 3 member A2, EC 1.2.1.3, EC 1.2.1.94 (Aldehyde dehydrogenase 3) (Fatty aldehyde dehydrogenase)	Aldh3a2		0	28685	27653.8	40808.1	42062.9	39599.8	24787.6	26007.4	46448.1	46132.3	35798.3	8895.46
Q80VQ0	1	AL3B1_MOUSE	Aldehyde dehydrogenase family 3 member B1, EC 1.2.1.28, EC 1.2.1.5, EC 1.2.1.7 (Aldehyde dehydrogenase 7)	Aldh3b1		0	10416.5	16844.2	28247.4	30141.6	30969.6	18547	18759.1	24041.2	28668	22959.4	7152.79
Q8CHT0	1	AL4A1_MOUSE	Delta-1-pyrroline-5-carboxylate dehydrogenase, mitochondrial, P5C dehydrogenase, EC 1.2.1.88 (Aldehyde dehydrogenase family 4 member A1) (L-glutamate gamma-semialdehyde dehydrogenase)	Aldh4a1		0	62960.4	60166.6	78399.8	69070.9	87411	55842.6	53231.3	99712.8	88973.7	72863.2	16475.4
Q8BWF0	1	SSDH_MOUSE	Succinate-semialdehyde dehydrogenase, mitochondrial, EC 1.2.1.24 (Aldehyde dehydrogenase family 5 member A1) (NAD(+)-dependent succinic semialdehyde dehydrogenase)	Aldh5a1		0	88311.1	83177.8	169470	153496	166188	81600.9	78320.3	171216	180567	130261	45577.2
Q9EQ20	1	MMSA_MOUSE	Methylmalonate-semialdehyde dehydrogenase [acylating], mitochondrial, MMSDH, Malonate-semialdehyde dehydrogenase [acylating], EC 1.2.1.18, EC 1.2.1.27 (Aldehyde dehydrogenase family 6 member A1)	Aldh6a1		0	72453.1	71735.6	134122	100075	140343	66532.1	69683.5	135391	129793	102236	32565.1
Q9DBF1	1	AL7A1_MOUSE	Alpha-aminoadipic semialdehyde dehydrogenase, Alpha-AASA dehydrogenase, EC 1.2.1.31 (Aldehyde dehydrogenase family 7 member A1, EC 1.2.1.3) (Antiquitin-1) (Betaine aldehyde dehydrogenase, EC 1.2.1.8) (Delta1-piperideine-6-carboxylate dehydrogenase, P6c dehydrogenase)	Aldh7a1		0	75528.6	85329.9	73536.4	76987.1	74032.3	77471.9	78034.7	81275.9	76023.1	77580	3705.71
Q9JLJ2	1	AL9A1_MOUSE	4-trimethylaminobutyraldehyde dehydrogenase, TMABA-DH, TMABADH, EC 1.2.1.47 (Aldehyde dehydrogenase family 9 member A1, EC 1.2.1.3)	Aldh9a1		0	49412.4	65183.4	71137.4	68534	72783.6	69546.5	69695.3	64231.4	63193.5	65968.6	6998.88
P05064	1	ALDOA_MOUSE	Fructose-bisphosphate aldolase A, EC 4.1.2.13 (Aldolase 1) (Muscle-type aldolase)	Aldoa		0	212342	286490	210749	220198	259283	249248	235403	263070	229877	240740	25696.2
P05063	1	ALDOC_MOUSE	Fructose-bisphosphate aldolase C, EC 4.1.2.13 (Aldolase 3) (Brain-type aldolase) (Scrapie-responsive protein 2) (Zebrin II)	Aldoc		0	546508	602176	457604	493234	462270	623732	645210	393639	422242	516291	91676
Q9DBE8	1	ALG2_MOUSE	Alpha-1,3/1,6-mannosyltransferase ALG2, EC 2.4.1.132, EC 2.4.1.257 (Asparagine-linked glycosylation protein 2 homolog) (GDP-Man:Man(1)GlcNAc(2)-PP-Dol alpha-1,3-mannosyltransferase) (GDP-Man:Man(1)GlcNAc(2)-PP-dolichol mannosyltransferase) (GDP-Man:Man(2)GlcNAc(2)-PP-Dol alpha-1,6-mannosyltransferase)	Alg2		0	22558.6	24784.8	25941.4	24493.4	27358.7	21410.5	21512.5	30345.4	25121.3	24836.3	2874.61
Q920R0	1	ALS2_MOUSE	Alsin (Amyotrophic lateral sclerosis 2 protein homolog)	Als2		0	27722.1	29204.1	24729.7	29663.1	24221	26615.4	23304	17889	26413.8	25529.1	3588.86
O08583	1	THOC4_MOUSE	THO complex subunit 4, Tho4 (Ally of AML-1 and LEF-1) (Aly/REF export factor) (REF1-I) (RNA and export factor-binding protein 1) (Transcriptional coactivator Aly/REF)	Alyref		0	97164.9	95600	93158.9	99570.8	60456.4	135366	144253	51249.2	56214.2	92559.3	32868.6
O09174	0	AMACR_MOUSE	Alpha-methylacyl-CoA racemase, EC 5.1.99.4 (2-methylacyl-CoA racemase)	Amacr		0	44964.7	43281.5	47636	72711.3	100440	52314.4	44166	194670	59708	73321.3	49122.4
Q8JZV7	1	NAGA_MOUSE	N-acetylglucosamine-6-phosphate deacetylase, GlcNAc 6-P deacetylase, EC 3.5.1.25 (Amidohydrolase domain-containing protein 2)	Amdhd2		0	32000.7	33012.1	34723.2	31368.2	28831.6	26234.9	35827.9	26733.7	23215	30216.4	4228.55
Q8CCJ4	1	AMER2_MOUSE	APC membrane recruitment protein 2, Amer2 (Protein FAM123A)	Amer2		0	39253.2	35527.8	35746.5	41033.2	34467.1	26417	24544.3	38807.6	38014.5	34867.9	5723.05
Q9DBT5	1	AMPD2_MOUSE	AMP deaminase 2, EC 3.5.4.6 (AMP deaminase isoform L)	Ampd2		0	101685	114310	87518.3	86908.9	89465.2	97195	86881.3	85336.7	93651.4	93661.2	9483.03
O08739	0	AMPD3_MOUSE	AMP deaminase 3, EC 3.5.4.6 (AMP deaminase H-type) (AMP deaminase isoform E) (Heart-type AMPD)	Ampd3		0	53382.5	65485.6	51440.1	52157.5	65186.3	52666.9	52341	58942.4	67924.9	57725.2	6757.8
Q7TQF7	1	AMPH_MOUSE	Amphiphysin	Amph		0	418958	398895	276675	276068	258452	406874	357170	276756	284802	328294	66173
P00688	1	AMYP_MOUSE	Pancreatic alpha-amylase, PA, EC 3.2.1.1 (1,4-alpha-D-glucan glucanohydrolase)	Amy2	X	0	1067.18	1255.9	621.093	104.797	6473.08	2316.08	960.269	549.665	1500.07	1649.79	1915.59
Q8BZQ7	1	ANC2_MOUSE	Anaphase-promoting complex subunit 2, APC2 (Cyclosome subunit 2)	Anapc2		0	13295.6	15467.5	18746.3	9159.07	26155.4	12650.5	12423.9	21346.9	18309.5	16395	5263.04
Q8BTZ4	1	APC5_MOUSE	Anaphase-promoting complex subunit 5, APC5 (Cyclosome subunit 5)	Anapc5	X	0	16285.7	15405.6	23287.3	19172.7	24255.8	5155.75	22854	29244.2	24710.9	20041.3	7076.7
Q9WVM3	0	APC7_MOUSE	Anaphase-promoting complex subunit 7, APC7 (Cyclosome subunit 7) (Prediabetic NOD sera-reactive autoantigen)	Anapc7	X	0	7649.28	9953.7	5944.68	8775.93	9209.2	4736.86	9938.04	12222.8	10784.7	8801.69	2356.77
Q8K1C0	0	ANGE2_MOUSE	Protein angel homolog 2	Angel2	X	0	16658.9	24995.1	32476	48225.6	24362.6	6383.31	42923.3	40204.8	48864.6	31677.1	14716.4
Q02357	1	ANK1_MOUSE	Ankyrin-1, ANK-1 (Erythrocyte ankyrin)	Ank1		0	12435.6	13262.6	14388	16846	16411.3	8621.91	10301.5	16388.1	20205.2	14317.8	3587.43
Q8C8R3	1	ANK2_MOUSE	Ankyrin-2, ANK-2 (Ankyrin-B) (Brain ankyrin)	Ank2		0	64395.6	68180.1	49296	52095.1	47063.4	57072.4	55794.9	51327.6	49538.3	54973.7	7195.42
G5E8K5	1	ANK3_MOUSE	Ankyrin-3, ANK-3 (Ankyrin-G)	Ank3		0	68509.6	76398.5	69748	74826	72444	62793.5	56630.3	77007.3	80312.3	70963.3	7502.22
Q810B6	1	ANFY1_MOUSE	Rabankyrin-5, Rank-5 (Ankyrin repeat and FYVE domain-containing protein 1) (Ankyrin repeats hooked to a zinc finger motif)	Ankfy1		0	27054.4	32351.2	26057.9	22860.1	29638.6	28662.3	25021.1	28349.3	24611.4	27178.5	2905.72
Q3TPE9	1	ANKY2_MOUSE	Ankyrin repeat and MYND domain-containing protein 2	Ankmy2		0	39519.6	33049.4	32418.2	31325.1	25886.8	27231.9	36344.5	5580.67	36141.8	29722	10035.5
Q6PD24	1	AN13D_MOUSE	Ankyrin repeat domain-containing protein 13D	Ankrd13d	X	0	12625.9	17678.5	18078.7	14887.3	13497.1	6429.73	17963.7	16512	16572.7	14916.2	3733.12
Q99NH0	1	ANR17_MOUSE	Ankyrin repeat domain-containing protein 17 (Ankyrin repeat domain-containing protein FOE) (Gene trap ankyrin repeat protein)	Ankrd17		0	16735	16814.7	11931.8	22554.9	20515.8	25390.9	20194.7	15917	9462.15	17724.1	5036.06
Q505D1	1	ANR28_MOUSE	Serine/threonine-protein phosphatase 6 regulatory ankyrin repeat subunit A, PP6-ARS-A, Serine/threonine-protein phosphatase 6 regulatory subunit ARS-A (Ankyrin repeat domain-containing protein 28) (Phosphatase interactor targeting protein hnRNP K, PITK)	Ankrd28		0	18205.9	23494	31920.4	28757	23285.5	14002.5	13780.7	22712	24835.9	22332.7	6138.2
Q8BTZ5	0	ANR46_MOUSE	Ankyrin repeat domain-containing protein 46 (Ankyrin repeat small protein, ANK-S)	Ankrd46		0	87009.9	90378.1	88739.3	89633.4	36623.3	94521.8	80757.1	74875.9	85967.5	80945.1	17581.4
A2ARS0	1	ANR63_MOUSE	Ankyrin repeat domain-containing protein 63	Ankrd63		0	40737.3	25144.3	20235.8	16294	20227.8	22999.6	34748.9	20562.2	12945.5	23766.2	8798.41
Q8BIZ1	1	ANS1B_MOUSE	Ankyrin repeat and sterile alpha motif domain-containing protein 1B (Amyloid-beta protein intracellular domain-associated protein 1, AIDA-1) (E2A-PBX1-associated protein, EB-1)	Anks1b		0	50403.3	50737	57023.9	49254.7	56480.2	50510.7	44774.6	57864	54246.4	52366.1	4324.99
Q8K298	1	ANLN_MOUSE	Anillin	Anln		0	9077.23	20018.1	19345.5	22570.5	21196.3	13977.9	32101.9	16121.1	18722.6	19236.8	6343.61
O35381	1	AN32A_MOUSE	Acidic leucine-rich nuclear phosphoprotein 32 family member A (Acidic nuclear phosphoprotein pp32) (Leucine-rich acidic nuclear protein, LANP) (Potent heat-stable protein phosphatase 2A inhibitor I1PP2A)	Anp32a		0	163383	145373	158241	163947	144461	185848	181830	153520	152584	161021	14653.5
Q9EST5	1	AN32B_MOUSE	Acidic leucine-rich nuclear phosphoprotein 32 family member B (Proliferation-related acidic leucine-rich protein PAL31)	Anp32b		0	94736.7	78571.8	79942.6	62692.9	71471.1	109893	124871	84899.7	53601.2	84520	22459.8
P97822	1	AN32E_MOUSE	Acidic leucine-rich nuclear phosphoprotein 32 family member E (Cerebellar postnatal development protein 1) (LANP-like protein, LANP-L)	Anp32e		0	47788.7	49660	38147.4	36218.5	36189.9	57932.6	55477.7	38354.4	29973.8	43304.8	9697.34
P97449	1	AMPN_MOUSE	Aminopeptidase N, AP-N, mAPN, EC 3.4.11.2 (Alanyl aminopeptidase) (Aminopeptidase M, AP-M) (Membrane protein p161) (Microsomal aminopeptidase) (CD antigen CD13)	Anpep		0	7458.35	9160.53	8261.24	10966.2	9839.76	11059.3	20563.7	14150.8	11173.1	11403.7	3948.63
P10107	0	ANXA1_MOUSE	Annexin A1 (Annexin I) (Annexin-1) (Calpactin II) (Calpactin-2) (Chromobindin-9) (Lipocortin I) (Phospholipase A2 inhibitory protein) (p35) [Cleaved into: Annexin Ac2-26 ]	Anxa1	X	0	3.30029	8892.74	1801.68	8471.65	1213.63	1160.57	496.393	720.22	700.611	2606.76	3482.37
P97384	1	ANX11_MOUSE	Annexin A11 (Annexin XI) (Annexin-11) (Calcyclin-associated annexin 50, CAP-50)	Anxa11		0	102942	113333	92334	108971	95724.9	87995.9	80483.6	105838	105771	99265.8	10790.4
P07356	1	ANXA2_MOUSE	Annexin A2 (Annexin II) (Annexin-2) (Calpactin I heavy chain) (Calpactin-1 heavy chain) (Chromobindin-8) (Lipocortin II) (Placental anticoagulant protein IV, PAP-IV) (Protein I) (p36)	Anxa2		0	31410.5	32266.2	45448.6	57984.3	48905.7	50847.1	50899.1	20481.7	22576.2	40091	13633.4
O35639	1	ANXA3_MOUSE	Annexin A3 (35-alpha calcimedin) (Annexin III) (Annexin-3) (Lipocortin III) (Placental anticoagulant protein III, PAP-III)	Anxa3		0	59299.7	62219.1	71463.9	86693.8	75022	67863.5	67668.1	69977.5	72501.9	70301.1	7878.23
P48036	1	ANXA5_MOUSE	Annexin A5 (Anchorin CII) (Annexin V) (Annexin-5) (Calphobindin I, CPB-I) (Endonexin II) (Lipocortin V) (Placental anticoagulant protein 4, PP4) (Placental anticoagulant protein I, PAP-I) (Thromboplastin inhibitor) (Vascular anticoagulant-alpha, VAC-alpha)	Anxa5		0	69859.3	71199.3	70827	67877.2	59900	87190.7	87382.6	60877	66524	71293	9915.88
P14824	1	ANXA6_MOUSE	Annexin A6 (67 kDa calelectrin) (Annexin VI) (Annexin-6) (Calphobindin-II, CPB-II) (Chromobindin-20) (Lipocortin VI) (Protein III) (p68) (p70)	Anxa6		0	67813.1	76328.8	56455.1	62082.7	65404.1	50119.3	48040.5	63666	58731.1	60960.1	8811.89
Q07076	1	ANXA7_MOUSE	Annexin A7 (Annexin VII) (Annexin-7) (Synexin)	Anxa7		0	78661.4	95692.4	87471.2	64190.8	80902.5	85948.9	85642.4	74741.2	67907.4	80128.7	9972.27
O35643	1	AP1B1_MOUSE	AP-1 complex subunit beta-1 (Adaptor protein complex AP-1 subunit beta-1) (Adaptor-related protein complex 1 subunit beta-1) (Beta-1-adaptin) (Beta-adaptin 1) (Clathrin assembly protein complex 1 beta large chain) (Golgi adaptor HA1/AP1 adaptin beta subunit)	Ap1b1		0	114699	129282	114935	114874	122628	110400	98291.2	118931	108069	114679	8840.01
P22892	1	AP1G1_MOUSE	AP-1 complex subunit gamma-1 (Adaptor protein complex AP-1 subunit gamma-1) (Adaptor-related protein complex 1 subunit gamma-1) (Clathrin assembly protein complex 1 gamma-1 large chain) (Gamma-adaptin) (Gamma1-adaptin) (Golgi adaptor HA1/AP1 adaptin subunit gamma-1)	Ap1g1		0	71172.3	61199.8	63891.2	69975.7	60241.8	78165	58335.5	58252.2	73167.2	66044.5	7257.03
P35585	1	AP1M1_MOUSE	AP-1 complex subunit mu-1 (AP-mu chain family member mu1A) (Adaptor protein complex AP-1 subunit mu-1) (Adaptor-related protein complex 1 subunit mu-1) (Clathrin assembly protein complex 1 mu-1 medium chain 1) (Clathrin coat assembly protein AP47) (Clathrin coat-associated protein AP47) (Golgi adaptor HA1/AP1 adaptin mu-1 subunit) (Mu-adaptin 1) (Mu1A-adaptin)	Ap1m1		0	127286	138102	98012.6	94402.9	100126	130257	113163	64347.5	78005.5	104856	24655
P61967	1	AP1S1_MOUSE	AP-1 complex subunit sigma-1A (Adaptor protein complex AP-1 subunit sigma-1A) (Adaptor-related protein complex 1 subunit sigma-1A) (Clathrin assembly protein complex 1 sigma-1A small chain) (Clathrin coat assembly protein AP19) (Golgi adaptor HA1/AP1 adaptin sigma-1A subunit) (HA1 19 kDa subunit) (Sigma 1a subunit of AP-1 clathrin) (Sigma-adaptin 1A) (Sigma1A-adaptin)	Ap1s1		0	175704	249663	138522	102702	106399	207197	181202	96056.7	98813.5	150695	55490.9
Q9DB50	1	AP1S2_MOUSE	AP-1 complex subunit sigma-2 (Adaptor protein complex AP-1 subunit sigma-1B) (Adaptor-related protein complex 1 subunit sigma-1B) (Clathrin assembly protein complex 1 sigma-1B small chain) (Golgi adaptor HA1/AP1 adaptin sigma-1B subunit) (Sigma 1B subunit of AP-1 clathrin) (Sigma-adaptin 1B) (Sigma1B-adaptin)	Ap1s2		0	25974.4	29584	21079.8	27289.7	527.157	19950	8525.2	381.982	20363.2	17075	11184.4
P17426	1	AP2A1_MOUSE	AP-2 complex subunit alpha-1 (100 kDa coated vesicle protein A) (Adaptor protein complex AP-2 subunit alpha-1) (Adaptor-related protein complex 2 subunit alpha-1) (Alpha-adaptin A) (Alpha1-adaptin) (Clathrin assembly protein complex 2 alpha-A large chain) (Plasma membrane adaptor HA2/AP2 adaptin alpha A subunit)	Ap2a1		0	276041	307337	346635	308506	326416	288466	250433	355946	337014	310755	34680.2
P17427	1	AP2A2_MOUSE	AP-2 complex subunit alpha-2 (100 kDa coated vesicle protein C) (Adaptor protein complex AP-2 subunit alpha-2) (Adaptor-related protein complex 2 subunit alpha-2) (Alpha-adaptin C) (Alpha2-adaptin) (Clathrin assembly protein complex 2 alpha-C large chain) (Plasma membrane adaptor HA2/AP2 adaptin alpha C subunit)	Ap2a2		0	234409	259913	276409	242268	285285	230723	204929	335990	261885	259090	37977.5
Q9DBG3	1	AP2B1_MOUSE	AP-2 complex subunit beta (AP105B) (Adaptor protein complex AP-2 subunit beta) (Adaptor-related protein complex 2 subunit beta) (Beta-2-adaptin) (Beta-adaptin) (Clathrin assembly protein complex 2 beta large chain) (Plasma membrane adaptor HA2/AP2 adaptin beta subunit)	Ap2b1		0	204070	215933	180124	195025	178338	189313	164696	177501	175791	186755	15942.7
P84091	1	AP2M1_MOUSE	AP-2 complex subunit mu (AP-2 mu chain) (Adaptor protein complex AP-2 subunit mu) (Adaptor-related protein complex 2 subunit mu) (Clathrin assembly protein complex 2 mu medium chain) (Clathrin coat assembly protein AP50) (Clathrin coat-associated protein AP50) (Mu2-adaptin) (Plasma membrane adaptor AP-2 50 kDa protein)	Ap2m1		0	219672	217105	166545	159804	179699	202406	181423	171480	178711	186316	21676.4
P62743	1	AP2S1_MOUSE	AP-2 complex subunit sigma (Adaptor protein complex AP-2 subunit sigma) (Adaptor-related protein complex 2 subunit sigma) (Clathrin assembly protein 2 sigma small chain) (Clathrin coat assembly protein AP17) (Clathrin coat-associated protein AP17) (Plasma membrane adaptor AP-2 17 kDa protein) (Sigma-adaptin 3b) (Sigma2-adaptin)	Ap2s1		0	284952	301426	223899	234960	301776	279013	278596	326397	238038	274340	34931.8
Q9Z1T1	1	AP3B1_MOUSE	AP-3 complex subunit beta-1 (Adaptor protein complex AP-3 subunit beta-1) (Adaptor-related protein complex 3 subunit beta-1) (Beta-3A-adaptin) (Clathrin assembly protein complex 3 beta-1 large chain)	Ap3b1		0	32867.9	35683.2	37279.5	24706.9	22378.9	33659	22473.5	26973.4	24688	28967.8	5888.96
Q9JME5	1	AP3B2_MOUSE	AP-3 complex subunit beta-2 (Adaptor protein complex AP-3 subunit beta-2) (Adaptor-related protein complex 3 subunit beta-2) (Beta-3B-adaptin) (Clathrin assembly protein complex 3 beta-2 large chain)	Ap3b2		0	72857.1	76687.2	59105.9	57549.7	54575.6	63168.4	63024.6	60057.7	60615.4	63071.3	7199.53
O54774	1	AP3D1_MOUSE	AP-3 complex subunit delta-1 (AP-3 complex subunit delta) (Adaptor-related protein complex 3 subunit delta-1) (Delta-adaptin, mBLVR1)	Ap3d1		0	64101.5	65158.6	49697.3	54146.9	53580.8	51132.6	58921.6	54115.9	52505.2	55928.9	5550.58
Q9JKC8	1	AP3M1_MOUSE	AP-3 complex subunit mu-1 (AP-3 adaptor complex mu3A subunit) (Adaptor-related protein complex 3 subunit mu-1) (Mu-adaptin 3A) (Mu3A-adaptin)	Ap3m1		0	62593.3	65861.4	52691.8	56344.2	57538.5	57603.1	57806.7	50966.5	54732.5	57348.7	4617.3
Q8R2R9	1	AP3M2_MOUSE	AP-3 complex subunit mu-2 (Adaptor-related protein complex 3 subunit mu-2) (Clathrin assembly protein assembly protein complex 3 mu-2 medium chain) (Clathrin coat assembly protein AP47 homolog 2) (Clathrin coat-associated protein AP47 homolog 2) (Golgi adaptor AP-1 47 kDa protein homolog 2) (HA1 47 kDa subunit homolog 2) (Mu3B-adaptin, m3B) (P47B)	Ap3m2		0	135331	140275	136715	98164.7	130850	131328	152293	132560	123722	131249	14679.8
Q9DCR2	1	AP3S1_MOUSE	AP-3 complex subunit sigma-1 (AP-3 complex subunit sigma-3A) (Adaptor-related protein complex 3 subunit sigma-1) (Sigma-3A-adaptin, Sigma3A-adaptin) (Sigma-adaptin 3a)	Ap3s1		0	143420	136094	120031	118234	107123	182106	141336	98052.5	111455	128650	25421.8
Q8BSZ2	1	AP3S2_MOUSE	AP-3 complex subunit sigma-2 (AP-3 complex subunit sigma-3B) (Adaptor-related protein complex 3 subunit sigma-2) (Sigma-3B-adaptin, Sigma3B-adaptin) (Sigma-adaptin 3b)	Ap3s2		0	89288.8	80174.5	44704.6	44973.3	46473.6	86412.1	90485.6	44667	43817.2	63444.1	22149.4
B2RUJ5	1	APBA1_MOUSE	Amyloid-beta A4 precursor protein-binding family A member 1 (Adapter protein X11alpha) (Neuron-specific X11 protein) (Neuronal Munc18-1-interacting protein 1, Mint-1)	Apba1		0	59092.9	32369.5	25510.5	22968.8	35544.6	15081.8	31397.8	28228.8	23953.3	30460.9	12321.9
P98084	1	APBA2_MOUSE	Amyloid-beta A4 precursor protein-binding family A member 2 (Adapter protein X11beta) (Neuron-specific X11L protein) (Neuronal Munc18-1-interacting protein 2, Mint-2)	Apba2		0	36459.7	30255.4	13860.9	23930.4	26040	29577.2	33890.7	22262.8	23244.3	26613.5	6822.65
Q9QXJ1	1	APBB1_MOUSE	Amyloid beta precursor protein binding family B member 1 (Amyloid-beta A4 precursor protein-binding family B member 1) (Protein Fe65)	Apbb1		0	34750.1	47914.2	31676.2	38018.6	42988.6	36442.9	43169.5	32727.2	42108.6	38866.2	5486.43
Q8R5A3	0	AB1IP_MOUSE	Amyloid beta A4 precursor protein-binding family B member 1-interacting protein (APBB1-interacting protein 1) (Proline-rich EVH1 ligand 1, PREL-1) (Proline-rich protein 48)	Apbb1ip	X	0	6313.1	6625.12	7392.15	6374.1	15108.5	15954.7	5953.91	13444.5	5437.35	9178.16	4322.33
Q61315	1	APC_MOUSE	Adenomatous polyposis coli protein, Protein APC, mAPC	Apc		0	17676.5	18264.1	13080.8	16777.5	15303.3	12739.7	16947.5	17740	15397.3	15991.9	2014.53
Q8R146	1	APEH_MOUSE	Acylamino-acid-releasing enzyme, AARE, EC 3.4.19.1 (Acyl-peptide hydrolase, APH) (Acylaminoacyl-peptidase)	Apeh	X	0	46005.6	54055.6	39443	36952.6	30520.4	54899.3	59325.6	34305.1	39842.6	43927.8	10137.6
P28352	1	APEX1_MOUSE	DNA-(apurinic or apyrimidinic site) endonuclease, EC 3.1.11.2 (APEX nuclease, APEN) (Apurinic-apyrimidinic endonuclease 1, AP endonuclease 1) (REF-1) (Redox factor-1) [Cleaved into: DNA-(apurinic or apyrimidinic site) endonuclease, mitochondrial ]	Apex1		0	21662.4	28846.3	19752.7	17430.2	19465.3	30757.9	25335	20679.5	13007.3	21881.8	5586.29
O35841	1	API5_MOUSE	Apoptosis inhibitor 5, API-5 (AAC-11)	Api5		0	51166.2	46899.8	21152.9	13552.1	25880.7	52088.7	53275.3	22197.6	19949	34018	16376.9
Q03157	1	APLP1_MOUSE	Amyloid beta precursor like protein 1 (Amyloid beta (A4) precursor-like protein 1) (Amyloid-like protein 1, APLP, APLP-1) [Cleaved into: C30 ]	Aplp1		0	47882.3	69953.8	61481.7	67030.3	65437.6	75466.4	73154.7	57635.7	60276.2	64257.6	8528.48
Q06335	1	APLP2_MOUSE	Amyloid beta precursor like protein 2 (Amyloid beta (A4) precursor-like protein 2) (Amyloid protein homolog) (Amyloid-like protein 2, APLP-2) (CDEI box-binding protein, CDEBP) (Sperm membrane protein YWK-II)	Aplp2		0	48002.7	57454.8	38068.6	43166.7	32968.3	37706.1	54403.4	20202.1	30635.2	40289.8	11850.8
Q9D7N9	1	APMAP_MOUSE	Adipocyte plasma membrane-associated protein (Protein DD16)	Apmap		0	56592.8	48343.8	43070.5	45063.7	46931.8	44806.9	41217.9	42133.1	38979.1	45237.7	5139.76
Q00623	1	APOA1_MOUSE	Apolipoprotein A-I, Apo-AI, ApoA-I (Apolipoprotein A1) [Cleaved into: Proapolipoprotein A-I, ProapoA-I; Truncated apolipoprotein A-I ]	Apoa1		0	19195.4	71480.5	18418.9	28539.5	43794.3	43912.9	36061.1	30352.4	38918.1	36741.5	16065.7
P51910	0	APOD_MOUSE	Apolipoprotein D, Apo-D, ApoD	Apod		0	28136.3	119039	36986	36008.3	39571.1	103068	120331	41293.8	30034.2	61607.5	39910.5
P08226	1	APOE_MOUSE	Apolipoprotein E, Apo-E	Apoe		0	97538.1	121976	104468	99126.2	104051	115798	121796	93733.9	100164	106517	10652.6
Q01339	0	APOH_MOUSE	Beta-2-glycoprotein 1 (APC inhibitor) (Activated protein C-binding protein) (Apolipoprotein H, Apo-H) (Beta-2-glycoprotein I, B2GPI, Beta(2)GPI)	Apoh	X	0	2778.04	2141.42	26809.1	21578.1	23969.5	11525.7	9514.53	12287.9	6920.72	13058.3	9074.4
Q9DCZ4	1	MIC26_MOUSE	MICOS complex subunit Mic26 (Apolipoprotein O) (MICOS complex subunit Mic23) (Protein FAM121B)	Apoo		0	77485.4	66076.4	131431	95974.8	116113	65200.1	61738.9	115488	120182	94409.9	27300.1
Q78IK4	1	MIC27_MOUSE	MICOS complex subunit Mic27 (Apolipoprotein O-like) (Protein FAM121A)	Apool		0	17986.1	12888	34181.1	32617.1	42082.5	11620.5	20666.4	41189.8	40450.4	28186.9	12436
P12023	1	A4_MOUSE	Amyloid-beta precursor protein (ABPP, APP) (Alzheimer disease amyloid A4 protein homolog) (Alzheimer disease amyloid protein) (Amyloid precursor protein) (Amyloid-beta (A4) precursor protein) (Amyloid-beta A4 protein) (Amyloidogenic glycoprotein, AG) [Cleaved into: N-APP; Soluble APP-alpha, S-APP-alpha; Soluble APP-beta, S-APP-beta; C99 (APP-C99) (Beta-secretase C-terminal fragment, Beta-CTF); Am…	App		0	21724.2	20775.7	15700.3	16728.9	15886.3	14504.7	20571.4	14855.8	11538.7	16920.7	3408.18
Q8K3H0	1	DP13A_MOUSE	DCC-interacting protein 13-alpha, Dip13-alpha (Adapter protein containing PH domain, PTB domain and leucine zipper motif 1)	Appl1		0	73456.3	76867.2	54176.2	46444.1	45217.2	87526.8	88281.1	48762.4	44839.3	62841.2	18516.2
Q8K3G9	1	DP13B_MOUSE	DCC-interacting protein 13-beta, Dip13-beta (Adapter protein containing PH domain, PTB domain and leucine zipper motif 2)	Appl2		0	50246.9	49526.6	42099.1	39208.7	42233.1	41201.1	43620.8	47607.9	43381.1	44347.3	3865.75
P08030	1	APT_MOUSE	Adenine phosphoribosyltransferase, APRT, EC 2.4.2.7	Aprt	X	0	41840.5	64062.6	60981.2	57507.7	57565.4	69668.5	82831.1	53149.1	49167.1	59641.5	11922.9
P55088	1	AQP4_MOUSE	Aquaporin-4, AQP-4 (Mercurial-insensitive water channel, MIWC) (WCH4)	Aqp4		0	53734.7	59249.5	123185	136467	152450	30717.3	29755.4	173482	186509	105061	62055
P04627	1	ARAF_MOUSE	Serine/threonine-protein kinase A-Raf, EC 2.7.11.1 (Proto-oncogene A-Raf)	Araf		0	29698.2	46115.8	42207.2	36973.7	48919	30671.4	30371.4	43378	38663.9	38555.4	7169.88
Q8BZ05	0	ARAP2_MOUSE	Arf-GAP with Rho-GAP domain, ANK repeat and PH domain-containing protein 2 (Centaurin-delta-1, Cnt-d1)	Arap2	X	0	24858.8	35018.6	22364.9	33504.3	21814.2	13635.2	2838.95	13242	35102.8	22486.6	11144.2
Q9WV31	1	ARC_MOUSE	Activity-regulated cytoskeleton-associated protein, mArc (Activity-regulated gene 3.1 protein, ARC/ARG3.1, Arg3.1)	Arc		0	17939.8	22417.9	25017	25132	19846	17444.8	18259.6	18057.6	22478.5	20732.6	3087.59
Q5XJY5	1	COPD_MOUSE	Coatomer subunit delta (Archain) (Delta-coat protein, Delta-COP)	Arcn1		0	52586.2	49828.4	42259.2	44208.3	42596.4	47010.8	49350.2	47172.6	44468.3	46608.9	3525.84
Q8BSL7	0	ARF2_MOUSE	ADP-ribosylation factor 2	Arf2	X	0	30.2168	16263.8	16414.7	14844.2	7081.36	17.3553	11.8729	8938.52	12312.4	8434.93	7032.15
P61205	0	ARF3_MOUSE	ADP-ribosylation factor 3	Arf3		0	382846	461994	348996	337053	328653	401188	312912	344973	283329	355772	52929.3
P61750	1	ARF4_MOUSE	ADP-ribosylation factor 4	Arf4		0	485758	456992	476823	419106	373693	595151	506292	418111	474278	467356	63203
P84084	1	ARF5_MOUSE	ADP-ribosylation factor 5	Arf5		0	119425	156471	156935	138497	153631	212645	156569	147634	141869	153742	25208.2
P62331	1	ARF6_MOUSE	ADP-ribosylation factor 6, EC 3.6.5.2	Arf6		0	90221.6	108080	84627.2	52080.1	60227.7	119923	90295.5	52945.5	68957.3	80817.5	24063.8
Q9EPJ9	1	ARFG1_MOUSE	ADP-ribosylation factor GTPase-activating protein 1, ARF GAP 1 (ADP-ribosylation factor 1 GTPase-activating protein, ARF1 GAP) (ARF1-directed GTPase-activating protein)	Arfgap1		0	31858.3	28201.3	11730.2	8408.62	13887	14851.6	21908.8	11111.3	9470.41	16825.3	8495
Q99K28	1	ARFG2_MOUSE	ADP-ribosylation factor GTPase-activating protein 2, ARF GAP 2 (GTPase-activating protein ZNF289) (Zinc finger protein 289)	Arfgap2		0	33721.9	17530.5	15171	14559	25530.8	25415	6791.37	28795.8	17117.5	20514.8	8403.74
Q9D8S3	1	ARFG3_MOUSE	ADP-ribosylation factor GTPase-activating protein 3, ARF GAP 3	Arfgap3		0	21321.9	38096	53605.3	52174.6	54294	41287.2	50619.2	45930	47754.7	45009.2	10452.5
G3X9K3	1	BIG1_MOUSE	Brefeldin A-inhibited guanine nucleotide-exchange protein 1, BIG1, Brefeldin A-inhibited GEP 1 (ADP-ribosylation factor guanine nucleotide-exchange factor 1)	Arfgef1		0	12061	10067.4	6095.76	8266.96	8987.71	9778.34	14293.4	6383.73	8290.54	9358.31	2605.27
A2A5R2	1	BIG2_MOUSE	Brefeldin A-inhibited guanine nucleotide-exchange protein 2, Brefeldin A-inhibited GEP 2 (ADP-ribosylation factor guanine nucleotide-exchange factor 2)	Arfgef2		0	27861.8	30723.4	30829.4	29921	31041	19775.8	18656.1	30099	33823.9	28081.3	5262.95
Q3UGY8	1	BIG3_MOUSE	Brefeldin A-inhibited guanine nucleotide-exchange protein 3 (ARFGEF family member 3)	Arfgef3		0	11285.8	11947.9	12066.6	13788.1	14088.7	10475.4	10213.6	15504.8	13634.7	12556.2	1794.6
G5E8V9	1	ARFP1_MOUSE	Arfaptin-1 (ADP-ribosylation factor-interacting protein 1)	Arfip1		0	34653.3	29202.7	27150.2	19352.1	24442.7	22679.1	26254.5	27518.7	29215.3	26718.7	4361.31
Q8K221	1	ARFP2_MOUSE	Arfaptin-2 (ADP-ribosylation factor-interacting protein 2)	Arfip2		0	62163	54783.7	33947.5	26115.1	29186	40607.2	41835.1	28544.8	28784.5	38440.8	12722.9
Q61176	1	ARGI1_MOUSE	Arginase-1, EC 3.5.3.1 (Liver-type arginase) (Type I arginase)	Arg1	X	0	51234.8	62083.2	126220	171899	105144	109257	106906	34988.9	65975.7	92634.2	42907.3
Q3UL36	1	ARGL1_MOUSE	Arginine and glutamate-rich protein 1	Arglu1		0	135822	62370.2	62738.6	102464	86228.4	98555.2	138087	63068.6	80514.6	92205.4	29438.4
Q5FWK3	1	RHG01_MOUSE	Rho GTPase-activating protein 1 (Rho-type GTPase-activating protein 1)	Arhgap1		0	83711.1	76306.3	71076.9	73807.1	75115.8	71435.3	70742.2	69844.3	74899.9	74104.3	4251.83
Q8C0D4	1	RHG12_MOUSE	Rho GTPase-activating protein 12 (Rho-type GTPase-activating protein 12)	Arhgap12		0	35289.4	36563.1	33804.5	33848.5	33252	35720.5	29926	32263.1	37299	34218.4	2288.03
Q6DFV3	1	RHG21_MOUSE	Rho GTPase-activating protein 21 (Rho GTPase-activating protein 10) (Rho-type GTPase-activating protein 21)	Arhgap21		0	33920.9	32550.7	27208	30528.6	33563.4	29446.6	33579.6	30040.9	26779.6	30846.5	2731.66
Q69ZH9	1	RHG23_MOUSE	Rho GTPase-activating protein 23 (Rho-type GTPase-activating protein 23)	Arhgap23		0	57565.6	60856.2	54157.1	57417.4	57211.3	58750.7	51454.9	54669.9	54873	56328.4	2810.67
Q6ZQ82	1	RHG26_MOUSE	Rho GTPase-activating protein 26 (Rho-type GTPase-activating protein 26)	Arhgap26		0	25303	28269.4	22397.3	25991.1	20134.7	23818.1	19593.5	27627.4	29981.4	24790.7	3608.29
Q811P8	1	RHG32_MOUSE	Rho GTPase-activating protein 32 (Brain-specific Rho GTPase-activating protein) (GAB-associated Cdc42/Rac GTPase-activating protein) (GC-GAP) (Rho-type GTPase-activating protein 32) (Rho/Cdc42/Rac GTPase-activating protein RICS) (RhoGAP involved in the beta-catenin-N-cadherin and NMDA receptor signaling) (p200RhoGAP) (p250GAP)	Arhgap32		0	40013.7	39295.6	49046.9	47979.6	51202.1	41012.7	34977.7	50408.3	58709.1	45849.5	7484.68
Q80YF9	1	RHG33_MOUSE	Rho GTPase-activating protein 33 (Rho-type GTPase-activating protein 33) (Sorting nexin-26) (Tc10/CDC42 GTPase-activating protein)	Arhgap33	X	0	17160.8	14906.7	14400.2	21355.6	20862	16974.8	51049.8	6875.66	24588.7	20908.3	12384.8
Q91YM2	1	RHG35_MOUSE	Rho GTPase-activating protein 35 (Glucocorticoid receptor DNA-binding factor 1)	Arhgap35		0	44354.2	45819.1	37635.7	38830.3	45081.8	42536.1	41355.8	43270.5	37015.3	41766.5	3267.12
P59281	1	RHG39_MOUSE	Rho GTPase-activating protein 39	Arhgap39		0	51286.4	52624.7	64860.3	64646.6	67494.4	44639.9	41179.3	67197.9	72490.3	58491.1	11231.5
Q5SSM3	1	RHG44_MOUSE	Rho GTPase-activating protein 44 (Rho-type GTPase-activating protein RICH2) (RhoGAP interacting with CIP4 homologs protein 2, RICH-2)	Arhgap44		0	48848.5	48842.3	42448.6	47798.4	45462.5	42590.1	32989.9	47160.4	52801.6	45438	5678.74
P97393	1	RHG05_MOUSE	Rho GTPase-activating protein 5 (Rho-type GTPase-activating protein 5) (p190-B)	Arhgap5		0	12831.4	11736.4	12105.4	13618.3	11200.4	8707.56	8246.6	11142.1	14356.4	11549.4	2043.87
Q99PT1	1	GDIR1_MOUSE	Rho GDP-dissociation inhibitor 1, Rho GDI 1 (GDI-1) (Rho-GDI alpha)	Arhgdia		0	300672	346125	296750	286625	263551	350933	366423	247642	228060	298531	48152.8
Q61599	0	GDIR2_MOUSE	Rho GDP-dissociation inhibitor 2, Rho GDI 2 (D4) (Rho-GDI beta)	Arhgdib		0	29972.1	29280.3	20373.8	12551.3	15954.9	47315.9	47297.4	21528.9	28791.1	28118.4	12426.3
Q8R4H2	1	ARHGC_MOUSE	Rho guanine nucleotide exchange factor 12 (Leukemia-associated RhoGEF)	Arhgef12		0	36520.9	36179.3	29351.2	28533	27584.9	27392.8	27598.3	31110.4	31696.9	30663.1	3567.79
Q80U35	1	ARHGH_MOUSE	Rho guanine nucleotide exchange factor 17	Arhgef17		0	9913.91	10710.1	10973.9	9864.51	13109.3	10205.8	8939.09	12903	13593.5	11134.8	1660.77
Q60875	1	ARHG2_MOUSE	Rho guanine nucleotide exchange factor 2 (Guanine nucleotide exchange factor H1, GEF-H1) (LBC'S first cousin) (Lymphoid blast crisis-like 1) (Oncogene LFC) (Rhobin)	Arhgef2		0	73392.4	83022.7	75770.1	71362.6	82956.9	60125	58781.2	84669.5	85027.4	75012	10139.3
Q9CWR0	1	ARHGP_MOUSE	Rho guanine nucleotide exchange factor 25 (Guanine nucleotide exchange factor GEFT) (Rac/Cdc42/Rho exchange factor GEFT) (RhoA/Rac/Cdc42 guanine nucleotide exchange factor GEFT) (p63RhoGEF)	Arhgef25	X	0	14905.9	20901.6	23504.2	20436.4	19119.6	15416.7	18331.8	18585.3	20475.4	19075.2	2700.17
Q8K4I3	1	ARHG6_MOUSE	Rho guanine nucleotide exchange factor 6 (Alpha-PIX) (Rac/Cdc42 guanine nucleotide exchange factor 6)	Arhgef6	X	0	45983.6	45088.8	42424.6	40955	47046	38513.1	40387.6	44049.8	44145.3	43177.1	2811.51
Q9ES28	1	ARHG7_MOUSE	Rho guanine nucleotide exchange factor 7 (Beta-Pix) (PAK-interacting exchange factor beta) (p85SPR)	Arhgef7		0	25758.7	26140.8	26588.3	24592.7	22056.5	20045.7	20545.9	20172	21600.5	23055.7	2703.17
Q3UTH8	1	ARHG9_MOUSE	Rho guanine nucleotide exchange factor 9 (Collybistin) (Rac/Cdc42 guanine nucleotide exchange factor 9)	Arhgef9		0	55965.8	60918.3	59477.5	48295.6	46092.3	51662.6	62049.8	48202.9	54937.8	54178.1	5929.42
Q9Z1K5	1	ARI1_MOUSE	E3 ubiquitin-protein ligase ARIH1, EC 2.3.2.31 (Protein ariadne-1 homolog, ARI-1) (RING-type E3 ubiquitin transferase ARIH1) (UbcH7-binding protein) (UbcM4-interacting protein 77) (Ubiquitin-conjugating enzyme E2-binding protein 1)	Arih1		0	76472.9	71974.5	53862.3	51081.1	54088.1	64392.7	75871	44113.5	61670.2	61502.9	11580.9
P61211	1	ARL1_MOUSE	ADP-ribosylation factor-like protein 1	Arl1		0	22530.5	48327.1	6492.14	49861.8	39072.9	49521.7	17667.3	42115.4	49911.6	36166.7	16413.8
Q8BGR6	1	ARL15_MOUSE	ADP-ribosylation factor-like protein 15 (ADP-ribosylation factor-related protein 2, ARF-related protein 2)	Arl15		0	72217.1	71687.3	62206.7	55044.9	67712.5	81937.7	63097.9	65709.8	77781.5	68599.5	8282.81
Q9D0J4	1	ARL2_MOUSE	ADP-ribosylation factor-like protein 2	Arl2		0	95167.5	112546	112628	95720.6	105439	111905	105815	89043.6	90762.8	102114	9544.5
Q9WUL7	1	ARL3_MOUSE	ADP-ribosylation factor-like protein 3	Arl3		0	120181	107636	95113.8	69195.7	83966.8	105483	128630	97944.9	89766.3	99768.7	18212.8
O88848	0	ARL6_MOUSE	ADP-ribosylation factor-like protein 6	Arl6		0	24970.8	37868.9	37070.1	26034.2	25933.1	28288	27598.9	17949.3	30797.4	28501.2	6162.38
Q8R5J9	1	PRAF3_MOUSE	PRA1 family protein 3 (ADP-ribosylation factor-like protein 6-interacting protein 5, ARL-6-interacting protein 5, Aip-5) (Addicsin) (GTRAP3-18) (Glutamate transporter EAAC1-interacting protein) (Prenylated Rab acceptor protein 2) (Protein JWa)	Arl6ip5		0	276009	242144	319553	296448	303452	141443	196529	305341	332240	268129	63346.6
Q8VEH3	1	ARL8A_MOUSE	ADP-ribosylation factor-like protein 8A (ADP-ribosylation factor-like protein 10B) (Novel small G protein indispensable for equal chromosome segregation 2)	Arl8a		0	101888	130598	119454	125853	124764	122049	118626	108378	104255	117318	10136.3
Q9CQW2	1	ARL8B_MOUSE	ADP-ribosylation factor-like protein 8B, EC 3.6.5.2 (ADP-ribosylation factor-like protein 10C) (Novel small G protein indispensable for equal chromosome segregation 1)	Arl8b		0	1178.61	1169.63	24273	1228.36	91218	975.82	1601.18	69974.1	42272.2	25987.9	34501.2
Q9D7A8	1	ARMC1_MOUSE	Armadillo repeat-containing protein 1	Armc1		0	54476.7	58970	80909.2	75932.7	82914.2	63574.2	56378	78069.1	73778.5	69444.7	11107.9
Q9D0L7	1	ARM10_MOUSE	Armadillo repeat-containing protein 10	Armc10		0	72052	71794	66047.6	71459.9	64245.6	101194	73962.7	75701.5	83322.4	75531.1	11077.8
Q8BNU0	1	ARMC6_MOUSE	Armadillo repeat-containing protein 6	Armc6		0	29500.1	32246.7	34252.9	32760	31801.7	28683.7	29234.9	33241.1	30100.1	31313.5	1986.01
Q9DBR3	1	ARMC8_MOUSE	Armadillo repeat-containing protein 8	Armc8		0	47880.5	54067.9	55053.1	60131.2	48627.4	55505.8	46042	57235.2	58176.3	53635.5	4966.48
Q8BHS6	0	ARMX3_MOUSE	Armadillo repeat-containing X-linked protein 3	Armcx3		0	41259.6	52890.1	60395.8	73669.4	43084.3	66241.5	49666.7	87609.6	68033	60316.6	15192.7
A6H630	1	ARMT1_MOUSE	Damage-control phosphatase ARMT1, EC 3.1.3.- (Acidic residue methyltransferase 1) (Protein-glutamate O-methyltransferase, EC 2.1.1.-) (Sugar phosphate phosphatase ARMT1)	Armt1		0	51230.6	58861.5	39222.2	31630.9	33781.6	49481.7	58028.4	32359	36695.5	43476.8	10992.2
Q61324	0	ARNT2_MOUSE	Aryl hydrocarbon receptor nuclear translocator 2, ARNT protein 2	Arnt2	X	0	14498.6	9486.58	4623.93	3950.72	2406.98	4518.99	11264	3196.5	8103.02	6894.37	4158.9
Q9R0Q6	1	ARC1A_MOUSE	Actin-related protein 2/3 complex subunit 1A (SOP2-like protein) (Sid 329)	Arpc1a		0	159594	184916	151260	143561	147030	186853	152059	145454	148134	157651	16668.6
Q9WV32	0	ARC1B_MOUSE	Actin-related protein 2/3 complex subunit 1B (Arp2/3 complex 41 kDa subunit) (p41-ARC)	Arpc1b		0	24580.3	32097	24394.4	30882.9	35428.6	32089.4	35243.6	30906	32535.4	30906.4	3986.83
Q9CVB6	1	ARPC2_MOUSE	Actin-related protein 2/3 complex subunit 2 (Arp2/3 complex 34 kDa subunit, p34-ARC)	Arpc2		0	159859	175433	131542	129543	135752	182893	163420	135225	126746	148935	21555.4
Q9JM76	1	ARPC3_MOUSE	Actin-related protein 2/3 complex subunit 3 (Arp2/3 complex 21 kDa subunit, p21-ARC)	Arpc3		0	51566.5	42808.6	25195.4	28473.8	29377.2	54284.2	34233.6	24668.3	20808.4	34601.8	12170.4
P59999	1	ARPC4_MOUSE	Actin-related protein 2/3 complex subunit 4 (Arp2/3 complex 20 kDa subunit, p20-ARC)	Arpc4		0	437593	482868	489737	461723	406095	608003	552768	442733	433113	479404	64188.7
Q9CPW4	1	ARPC5_MOUSE	Actin-related protein 2/3 complex subunit 5 (Arp2/3 complex 16 kDa subunit, p16-ARC)	Arpc5		0	75357	114031	71996.3	82102.1	59515.9	148090	82253.8	86749.5	71125.5	87913.5	27087.4
Q9D898	1	ARP5L_MOUSE	Actin-related protein 2/3 complex subunit 5-like protein (Arp2/3 complex 16 kDa subunit 2, ARC16-2)	Arpc5l		0	162040	152822	100815	89535.5	80341.2	136351	131011	67310.5	69092.5	109924	36325.3
Q9D0A3	1	ARPIN_MOUSE	Arpin (Arp2/3 inhibition protein)	Arpin		0	38179.3	35542.1	31257.2	32117.4	26605.9	44585.1	41896.9	26554.9	29240.8	33997.7	6500.65
P56212	0	ARP19_MOUSE	cAMP-regulated phosphoprotein 19, ARPP-19	Arpp19		0	140280	141998	104731	65078.3	85013.2	195905	215736	105694	119827	130474	49387.6
Q9DCB4	0	ARP21_MOUSE	cAMP-regulated phosphoprotein 21, ARPP-21 (Regulator of calmodulin signaling) (Thymocyte cAMP-regulated phosphoprotein)	Arpp21		0	56537.4	34737.1	33168	46960.4	56901	32414.7	49726.9	50912.4	32728.1	43787.3	10470
Q9EQP6	0	ARRC_MOUSE	Arrestin-C (Cone arrestin, cArr) (Retinal cone arrestin-3)	Arr3	X	0	11678	12436.4	13974.5	14033	13338.7	12363.2	5940.75	10911.9	11043.4	11746.7	2461.87
Q8BWG8	1	ARRB1_MOUSE	Beta-arrestin-1 (Arrestin beta-1)	Arrb1		0	74228.3	79006.7	70941.8	69642.2	66208.1	63508.6	65228.4	60206.9	64076.6	68116.4	5898.72
P50429	1	ARSB_MOUSE	Arylsulfatase B, ASB, EC 3.1.6.12 (N-acetylgalactosamine-4-sulfatase, G4S)	Arsb		0	59696.4	60921.5	49714.6	49387.6	43736.8	76652	84468	59682.7	40522.5	58309.1	14635.4
P98203	1	ARVC_MOUSE	Armadillo repeat protein deleted in velo-cardio-facial syndrome homolog	Arvcf		0	15227.2	15789.1	18022.8	15499.9	24022.7	16394.5	14337.2	17150.2	15680.2	16902.6	2880.1
Q9WV54	1	ASAH1_MOUSE	Acid ceramidase, AC, ACDase, Acid CDase, EC 3.5.1.23 (Acylsphingosine deacylase) (N-acylethanolamine hydrolase ASAH1, EC 3.5.1.-) (N-acylsphingosine amidohydrolase) [Cleaved into: Acid ceramidase subunit alpha; Acid ceramidase subunit beta ]	Asah1		0	26587.9	35321.1	27420.9	15293.6	26936.8	36162.2	33474.3	17821.2	18081.4	26344.4	7845.52
Q9QWY8	1	ASAP1_MOUSE	Arf-GAP with SH3 domain, ANK repeat and PH domain-containing protein 1 (130 kDa phosphatidylinositol 4,5-bisphosphate-dependent ARF1 GTPase-activating protein) (ADP-ribosylation factor-directed GTPase-activating protein 1, ARF GTPase-activating protein 1) (Development and differentiation-enhancing factor 1, DEF-1, Differentiation-enhancing factor 1) (PIP2-dependent ARF1 GAP)	Asap1		0	45595.5	47780.8	40236.3	36681.9	41785	42344.6	36382.3	40259.6	47475.4	42060.1	4219.57
Q7SIG6	1	ASAP2_MOUSE	Arf-GAP with SH3 domain, ANK repeat and PH domain-containing protein 2 (Development and differentiation-enhancing factor 2) (Paxillin-associated protein with ARF GAP activity 3, PAG3) (Pyk2 C-terminus-associated protein, PAP)	Asap2		0	45996.3	51409.1	44034	46378.7	40531	48591.9	44724.6	44174.2	45548	45709.7	3047.56
Q8VHS6	0	ASB15_MOUSE	Ankyrin repeat and SOCS box protein 15, ASB-15	Asb15	X	0	317635	404226	506464	724704	353128	8.91224e+06	404104	473538	650932	1.41633e+06	2.81416e+06
Q91YI0	1	ARLY_MOUSE	Argininosuccinate lyase, ASAL, EC 4.3.2.1 (Arginosuccinase)	Asl		0	47749.7	64838.7	50272.7	42582	36268.4	60245.9	70652.2	33200.8	45102.4	50101.4	12779.4
Q61024	1	ASNS_MOUSE	Asparagine synthetase [glutamine-hydrolyzing], EC 6.3.5.4 (Glutamine-dependent asparagine synthetase)	Asns		0	23415.1	27619.2	22176.7	20157.3	17684.8	20984.4	20125.1	19883.9	26554.9	22066.8	3266.44
Q8R3P0	1	ACY2_MOUSE	Aspartoacylase, EC 3.5.1.15 (Aminoacylase-2, ACY-2)	Aspa		0	44878.3	74643.1	71426	87128	81535.1	78938.3	94958	69210.4	73393.8	75123.5	13963.4
Q8BSY0	0	ASPH_MOUSE	Aspartyl/asparaginyl beta-hydroxylase, EC 1.14.11.16 (Aspartate beta-hydroxylase, ASP beta-hydroxylase) (Peptide-aspartate beta-dioxygenase)	Asph		0	169.288	689.258	691.439	419.992	748.441	17.5644	231.476	512.789	568.194	449.827	259.077
Q2TA57	1	ASPH1_MOUSE	Aspartate beta-hydroxylase domain-containing protein 1, EC 1.14.11.-	Asphd1		0	8807.49	2106.75	3531.63	7800.28	15075	9809.15	12750.9	20874.7	11877.6	10292.6	5753
Q80VP9	1	ASPH2_MOUSE	Aspartate beta-hydroxylase domain-containing protein 2, EC 1.14.11.-	Asphd2		0	64802.9	68832.5	91806.5	109009	100026	35730.8	41650.8	110520	78825.2	77911.5	27526.4
Q8VBT9	1	ASPC1_MOUSE	Tether containing UBX domain for GLUT4 (Alveolar soft part sarcoma chromosomal region candidate gene 1 protein homolog)	Aspscr1		0	36318.2	36793.2	35067.4	29449.4	29106.6	41542.7	40936	38180.3	34396.1	35754.4	4386.05
Q8C0M9	1	ASGL1_MOUSE	Isoaspartyl peptidase/L-asparaginase, EC 3.4.19.5, EC 3.5.1.1 (Asparaginase-like protein 1) (Beta-aspartyl-peptidase) (Isoaspartyl dipeptidase) (L-asparagine amidohydrolase) [Cleaved into: Isoaspartyl peptidase/L-asparaginase alpha chain; Isoaspartyl peptidase/L-asparaginase beta chain ]	Asrgl1		0	212595	282665	274424	228077	202392	291365	254782	218400	202271	240774	35451.4
P16460	1	ASSY_MOUSE	Argininosuccinate synthase, EC 6.3.4.5 (Citrulline--aspartate ligase)	Ass1		0	82685.2	83080.6	57773.4	48213.3	69295.2	82354.4	80242.4	65223.4	74289.7	71462	12430.7
Q61137	1	ASTN1_MOUSE	Astrotactin-1 (Neuronal migration protein GC14)	Astn1		0	63132.4	70165.3	58420.4	62910.9	60287.1	74884.1	74610.7	53572.6	58106.3	64010	7577.79
Q9D5T0	1	ATAD1_MOUSE	Outer mitochondrial transmembrane helix translocase, EC 7.4.2.- (ATPase family AAA domain-containing protein 1) (Thorase)	Atad1		0	29087.7	38221.4	54897	48709.7	34563.8	21985.5	33468.8	46726.1	56678.4	40482	11927.2
Q925I1	1	ATAD3_MOUSE	ATPase family AAA domain-containing protein 3 (AAA-ATPase TOB3)	Atad3		0	60493.6	40827.1	229153	198450	209119	27196.5	39768.3	205556	217833	136488	90356.4
Q8K341	1	ATAT_MOUSE	Alpha-tubulin N-acetyltransferase 1, Alpha-TAT, Alpha-TAT1, TAT, EC 2.3.1.108 (Acetyltransferase mec-17 homolog)	Atat1		0	55661.6	56363.5	48442.4	50019.6	53707.2	72625.6	60967.2	56631	50240.8	56073.2	7356.87
Q8BHE3	1	ATCAY_MOUSE	Caytaxin	Atcay		0	57290	70957.1	58788.5	60521	55768.8	68738.7	53804.4	48471.3	48367	58078.5	7880.41
Q9Z2A5	1	ATE1_MOUSE	Arginyl-tRNA--protein transferase 1, Arginyltransferase 1, R-transferase 1, EC 2.3.2.8 (Arginine-tRNA--protein transferase 1)	Ate1		0	44729.5	31916	28598.4	32189.8	23578.1	30100.6	43206.4	38666.6	31397.2	33820.3	6971.01
Q91YI1	0	ATG13_MOUSE	Autophagy-related protein 13	Atg13	X	0	5064.9	5246.05	7819.11	5402.99	8004.48	5022.75	4916.94	10721.2	9185.62	6820.45	2168.94
Q8C0J2	1	A16L1_MOUSE	Autophagy-related protein 16-1 (APG16-like 1)	Atg16l1		0	28936.5	26045	18481	11141.1	12129.9	17118.6	23007.6	10775.4	17848.8	18387.1	6545.85
Q80XK6	1	ATG2B_MOUSE	Autophagy-related protein 2 homolog B	Atg2b		0	21682.5	21631.9	22870.2	24591.5	20841.2	20378.3	21912	19285.1	24706.6	21988.8	1816.05
Q9CPX6	1	ATG3_MOUSE	Ubiquitin-like-conjugating enzyme ATG3, EC 2.3.2.- (Autophagy-related protein 3, APG3-like)	Atg3		0	115632	112825	83362.6	80890.3	88036.5	116692	131187	80855.4	95182.5	100518	18816.7
Q8BGE6	1	ATG4B_MOUSE	Cysteine protease ATG4B, EC 3.4.22.- (AUT-like 1 cysteine endopeptidase) (Autophagy-related cysteine endopeptidase 1, Autophagin-1) (Autophagy-related protein 4 homolog B, MmAPG4B)	Atg4b		0	11868.8	14793.8	5774.96	5066.28	5807.56	17290.3	21852.1	7873.27	7248.32	10841.7	5974.74
Q99J83	1	ATG5_MOUSE	Autophagy protein 5 (APG5-like)	Atg5		0	27179.5	29083.5	33317.3	31975.2	35919	31960.6	26593.4	33269.6	34286.9	31509.5	3216.1
Q9D906	1	ATG7_MOUSE	Ubiquitin-like modifier-activating enzyme ATG7 (ATG12-activating enzyme E1 ATG7) (Autophagy-related protein 7, APG7-like, mAGP7) (Ubiquitin-activating enzyme E1-like protein)	Atg7		0	21582.7	25433.2	22639.2	19973.6	23065.5	24335.9	20968.7	21586.4	22114.3	22411.1	1688.01
Q68FE2	1	ATG9A_MOUSE	Autophagy-related protein 9A (APG9-like 1)	Atg9a		0	7576.53	7349.6	7767.93	9914.96	6930.75	5309.01	3794.27	9034.3	9459.53	7459.65	1967.5
Q9CWJ9	1	PUR9_MOUSE	Bifunctional purine biosynthesis protein ATIC (AICAR transformylase/inosine monophosphate cyclohydrolase, ATIC) [Includes: Phosphoribosylaminoimidazolecarboxamide formyltransferase, EC 2.1.2.3 (5-aminoimidazole-4-carboxamide ribonucleotide formyltransferase, AICAR formyltransferase) (AICAR transformylase); IMP cyclohydrolase, EC 3.5.4.10 (IMP synthase) (Inosinicase) ]	Atic		0	82427.2	84764.2	79069.6	77532	73961.7	91084.8	86453.8	74457.6	85273.7	81669.4	5809.26
Q8BH66	1	ATLA1_MOUSE	Atlastin-1, EC 3.6.5.- (Spastic paraplegia 3A homolog)	Atl1		0	71423.3	83191.6	60329.2	58981.5	58300.2	60085.6	61810.8	65551.4	73534.5	65912	8478.63
Q6PA06	1	ATLA2_MOUSE	Atlastin-2, EC 3.6.5.- (ADP-ribosylation factor-like protein 6-interacting protein 2, ARL-6-interacting protein 2, Aip-2)	Atl2		0	10479.2	7690.34	8057.83	5922.45	14102.2	5085.51	8171.29	8825.82	10568.6	8767.02	2699.68
Q91YH5	1	ATLA3_MOUSE	Atlastin-3, EC 3.6.5.-	Atl3		0	52889	72801.3	36971.1	25612.7	43734.2	42288.6	38631.7	46398.9	48809.1	45348.5	12943.9
O08997	1	ATOX1_MOUSE	Copper transport protein ATOX1 (Metal transport protein ATX1)	Atox1		0	24386.9	27636.9	27657.5	30184.2	26474	26260.9	21581.7	25596.8	25296.3	26119.4	2394.79
Q9Z1W8	1	AT12A_MOUSE	Potassium-transporting ATPase alpha chain 2 (HK alpha 2) (Non-gastric H(+)/K(+) ATPase subunit alpha, EC 7.2.2.19) (Non-gastric Na(+)/K(+) ATPase subunit alpha, EC 7.2.2.13) (Proton pump) (Sodium pump)	Atp12a	X	0	209.292	23336.3	56872.6	70215.1	60740.5	20058	4632.4	43949.3	69157.3	38796.8	27363.4
Q9EPE9	1	AT131_MOUSE	Endoplasmic reticulum transmembrane helix translocase, EC 7.4.2.- (Endoplasmic reticulum P5A-ATPase)	Atp13a1		0	23622.3	15924.3	28802.4	35082.8	36566.3	13344.5	15036.8	30641.3	37190	26245.6	9589.97
Q8VDN2	1	AT1A1_MOUSE	Sodium/potassium-transporting ATPase subunit alpha-1, Na(+)/K(+) ATPase alpha-1 subunit, EC 7.2.2.13 (Sodium pump subunit alpha-1)	Atp1a1		0	218052	235091	268502	271147	304478	167665	160829	299969	306356	248010	56311.7
Q6PIE5	1	AT1A2_MOUSE	Sodium/potassium-transporting ATPase subunit alpha-2, Na(+)/K(+) ATPase alpha-2 subunit, EC 7.2.2.13 (Na(+)/K(+) ATPase alpha(+) subunit) (Sodium pump subunit alpha-2)	Atp1a2		0	227471	255405	399062	384686	439730	150062	195224	422752	428363	322528	114124
Q6PIC6	1	AT1A3_MOUSE	Sodium/potassium-transporting ATPase subunit alpha-3, Na(+)/K(+) ATPase alpha-3 subunit, EC 7.2.2.13 (Na(+)/K(+) ATPase alpha(III) subunit) (Sodium pump subunit alpha-3)	Atp1a3		0	391595	475755	467415	408732	485911	290948	273377	483866	443569	413463	81422.8
Q9WV27	1	AT1A4_MOUSE	Sodium/potassium-transporting ATPase subunit alpha-4, Na(+)/K(+) ATPase alpha-4 subunit, EC 7.2.2.13 (Sodium pump subunit alpha-4)	Atp1a4	X	0	49527	40467.8	32991.7	29760.2	26924.1	38531.9	37415.1	21921.5	32276.3	34424	8150.36
P14094	1	AT1B1_MOUSE	Sodium/potassium-transporting ATPase subunit beta-1 (Sodium/potassium-dependent ATPase subunit beta-1)	Atp1b1		0	340281	355066	288969	286971	300630	262656	273779	264873	296909	296681	31963
P14231	1	AT1B2_MOUSE	Sodium/potassium-transporting ATPase subunit beta-2 (Adhesion molecule in glia, AMOG) (Sodium/potassium-dependent ATPase subunit beta-2)	Atp1b2		0	66439.9	74808	82583.1	75202	98287.8	49210.3	52995.9	86987.6	72658.9	73241.5	15587.7
P97370	1	AT1B3_MOUSE	Sodium/potassium-transporting ATPase subunit beta-3 (Sodium/potassium-dependent ATPase subunit beta-3, ATPB-3) (CD antigen CD298)	Atp1b3		0	44955.2	47848	58118.7	56396.1	53774.2	42235.9	52742.9	56046.3	48021.8	51126.6	5567.79
O55143	1	AT2A2_MOUSE	Sarcoplasmic/endoplasmic reticulum calcium ATPase 2, SERCA2, SR Ca(2+)-ATPase 2, EC 7.2.2.10 (Calcium pump 2) (Calcium-transporting ATPase sarcoplasmic reticulum type, slow twitch skeletal muscle isoform) (Endoplasmic reticulum class 1/2 Ca(2+) ATPase)	Atp2a2		0	109923	99655.4	131682	135757	155598	70774.8	74515.8	147823	147372	119233	31971.6
G5E829	1	AT2B1_MOUSE	Plasma membrane calcium-transporting ATPase 1, EC 7.2.2.10 (Plasma membrane calcium ATPase isoform 1, PMCA1) (Plasma membrane calcium pump isoform 1)	Atp2b1		0	154437	187897	158366	182008	182367	107538	114187	171797	174619	159246	29570.6
Q9R0K7	1	AT2B2_MOUSE	Plasma membrane calcium-transporting ATPase 2, PMCA2, EC 7.2.2.10 (Plasma membrane calcium ATPase isoform 2) (Plasma membrane calcium pump isoform 2)	Atp2b2		0	108106	121646	120661	119849	148883	69198.6	74373.7	129783	133775	114031	26472
Q6Q477	0	AT2B4_MOUSE	Plasma membrane calcium-transporting ATPase 4, PMCA4, EC 7.2.2.10	Atp2b4		0	118806	83410.8	94137.7	111161	172960	43622.6	66271.8	126933	142334	106626	39606.5
Q80XR2	1	AT2C1_MOUSE	Calcium-transporting ATPase type 2C member 1, ATPase 2C1, EC 7.2.2.10 (ATP-dependent Ca(2+) pump PMR1) (Ca(2+)/Mn(2+)-ATPase 2C1) (Secretory pathway Ca(2+)-transporting ATPase type 1, SPCA1)	Atp2c1		0	11113.8	11037.4	14277.1	10209.8	14004.1	5468.75	6508.07	14692.6	11991.6	11033.7	3274.59
Q03265	1	ATPA_MOUSE	ATP synthase subunit alpha, mitochondrial (ATP synthase F1 subunit alpha)	Atp5f1a		0	289979	292718	479957	477015	475419	315438	295536	488497	513034	403066	100134
P56480	1	ATPB_MOUSE	ATP synthase subunit beta, mitochondrial, EC 7.1.2.2 (ATP synthase F1 subunit beta)	Atp5f1b		0	444559	464294	646219	662339	639411	439581	445240	723183	724416	576582	125278
Q91VR2	1	ATPG_MOUSE	ATP synthase subunit gamma, mitochondrial (ATP synthase F1 subunit gamma) (F-ATPase gamma subunit)	Atp5f1c		0	65072.5	70838.8	81556.3	78014.9	77829.4	69356.4	64023.3	87494.8	83723.7	75323.4	8363.39
Q9D3D9	1	ATPD_MOUSE	ATP synthase subunit delta, mitochondrial (ATP synthase F1 subunit delta) (F-ATPase delta subunit)	Atp5f1d		0	395785	412718	747403	728381	653420	457217	490739	578355	596559	562286	131266
P56382	1	ATP5E_MOUSE	ATP synthase subunit epsilon, mitochondrial, ATPase subunit epsilon (ATP synthase F1 subunit epsilon)	Atp5f1e	X	0	39877.8	66551.5	87769.4	80219.8	84342.1	78257.9	51699.3	69106.4	72418.7	70027	15632
O35143	1	ATIF1_MOUSE	ATPase inhibitor, mitochondrial (ATP synthase F1 subunit epsilon) (Inhibitor of F(1)F(o)-ATPase, IF(1), IF1)	Atp5if1		0	46960.8	169770	243560	245940	174871	121161	57227.2	135909	234877	158920	75589.1
Q06185	1	ATP5I_MOUSE	ATP synthase subunit e, mitochondrial, ATPase subunit e (ATP synthase membrane subunit e)	Atp5me		0	190392	265730	277833	238334	282710	184134	198890	126971	212666	219740	51260
P56135	1	ATPK_MOUSE	ATP synthase subunit f, mitochondrial (ATP synthase membrane subunit f)	Atp5mf		0	796154	833787	1.4213e+06	1.69208e+06	1.35787e+06	870728	754439	1.40749e+06	1.48767e+06	1.18017e+06	360981
Q9CPQ8	1	ATP5L_MOUSE	ATP synthase subunit g, mitochondrial, ATPase subunit g (ATP synthase membrane subunit g)	Atp5mg		0	321607	271684	303940	258836	204943	181823	235093	190900	227691	244057	48936.7
Q78IK2	1	ATPMK_MOUSE	ATP synthase membrane subunit K, mitochondrial (ATP synthase membrane subunit DAPIT, mitochondrial) (Diabetes-associated protein in insulin-sensitive tissues) (Up-regulated during skeletal muscle growth protein 5)	Atp5mk		0	237306	140348	14692.8	5613.11	10295	152602	146339	30080.8	11743.1	83224.4	86438.9
Q9CQQ7	1	AT5F1_MOUSE	ATP synthase F(0) complex subunit B1, mitochondrial (ATP synthase peripheral stalk-membrane subunit b) (ATP synthase subunit b, ATPase subunit b)	Atp5pb		0	80954.1	62615.5	76460.4	70850.4	74473.7	59728	54616.5	97991.3	69412.5	71900.3	12896.3
Q9DCX2	1	ATP5H_MOUSE	ATP synthase subunit d, mitochondrial, ATPase subunit d (ATP synthase peripheral stalk subunit d)	Atp5pd		0	410339	282200	298705	271474	288403	308976	304523	299628	316592	308982	40453.3
P97450	1	ATP5J_MOUSE	ATP synthase-coupling factor 6, mitochondrial, ATPase subunit F6 (ATP synthase peripheral stalk subunit F6)	Atp5pf		0	88904.4	87591.9	116008	103424	101642	92724.4	90136.5	100420	105223	98452.7	9380.15
Q9DB20	1	ATPO_MOUSE	ATP synthase subunit O, mitochondrial (ATP synthase peripheral stalk subunit OSCP) (Oligomycin sensitivity conferral protein, OSCP)	Atp5po		0	204318	293054	385852	369870	360441	213655	104207	388385	422127	304657	108069
Q9R1Q9	1	VAS1_MOUSE	V-type proton ATPase subunit S1, V-ATPase subunit S1 (Protein C7-1) (V-ATPase Ac45 subunit) (V-ATPase S1 accessory protein) (Vacuolar proton pump subunit S1)	Atp6ap1		0	30908.8	30212.9	32615.6	28415.5	20925	30811	25624.8	25388.3	29195.5	28233.1	3643.41
Q9CYN9	1	RENR_MOUSE	Renin receptor (ATPase H(+)-transporting lysosomal accessory protein 2) (ATPase H(+)-transporting lysosomal-interacting protein 2) (Renin/prorenin receptor) [Cleaved into: Renin receptor extracellular fragment; Renin receptor cytoplasmic fragment ]	Atp6ap2		0	35672.4	37953.2	40176.8	38581.1	25864.1	43698.2	42223.3	23533.9	31733.8	35493	7071.49
Q9Z1G4	1	VPP1_MOUSE	V-type proton ATPase 116 kDa subunit a 1, V-ATPase 116 kDa subunit a 1 (Clathrin-coated vesicle/synaptic vesicle proton pump 116 kDa subunit) (Vacuolar adenosine triphosphatase subunit Ac116) (Vacuolar proton pump subunit 1) (Vacuolar proton translocating ATPase 116 kDa subunit a isoform 1)	Atp6v0a1		0	275552	301681	256730	268434	261812	218276	226973	289281	280086	264314	27361.7
P51863	1	VA0D1_MOUSE	V-type proton ATPase subunit d 1, V-ATPase subunit d 1 (P39) (Physophilin) (V-ATPase 40 kDa accessory protein) (V-ATPase AC39 subunit) (Vacuolar proton pump subunit d 1)	Atp6v0d1		0	171420	238930	164374	172056	156307	188635	156643	143119	144193	170631	29341.5
P50516	1	VATA_MOUSE	V-type proton ATPase catalytic subunit A, V-ATPase subunit A, EC 7.1.2.2 (V-ATPase 69 kDa subunit) (Vacuolar proton pump subunit alpha)	Atp6v1a		0	214867	211102	152352	155096	172982	206287	188955	160494	163650	180643	25080.2
P62814	1	VATB2_MOUSE	V-type proton ATPase subunit B, brain isoform, V-ATPase subunit B 2 (Endomembrane proton pump 58 kDa subunit) (Vacuolar proton pump subunit B 2)	Atp6v1b2		0	355378	427100	332854	313643	366713	405955	376000	328189	322415	358694	39102.1
Q9Z1G3	1	VATC1_MOUSE	V-type proton ATPase subunit C 1, V-ATPase subunit C 1 (Vacuolar proton pump subunit C 1)	Atp6v1c1		0	105725	113736	78072.5	70799.9	76417.4	97678.6	80400.4	75107.2	83110.3	86783	15138.1
P57746	1	VATD_MOUSE	V-type proton ATPase subunit D, V-ATPase subunit D (V-ATPase 28 kDa accessory protein) (Vacuolar proton pump subunit D)	Atp6v1d		0	170389	197687	191268	214189	180619	196739	186612	154726	168955	184576	18019.7
P50518	1	VATE1_MOUSE	V-type proton ATPase subunit E 1, V-ATPase subunit E 1 (V-ATPase 31 kDa subunit, p31) (Vacuolar proton pump subunit E 1)	Atp6v1e1		0	286860	253844	182540	187843	178517	304588	284052	183015	179764	226780	54319.3
Q9D1K2	1	VATF_MOUSE	V-type proton ATPase subunit F, V-ATPase subunit F (V-ATPase 14 kDa subunit) (Vacuolar proton pump subunit F)	Atp6v1f		0	62776.5	61421.1	68876.7	81070.7	76146.4	52850.4	59378.9	51189.1	52343.2	62894.8	10639.3
Q9CR51	1	VATG1_MOUSE	V-type proton ATPase subunit G 1, V-ATPase subunit G 1 (V-ATPase 13 kDa subunit 1) (Vacuolar proton pump subunit G 1)	Atp6v1g1		0	106418	99748.9	58381.2	52624.7	56173.7	112873	133530	58064.4	44070.7	80209.4	32768.6
Q9WTT4	1	VATG2_MOUSE	V-type proton ATPase subunit G 2, V-ATPase subunit G 2 (V-ATPase 13 kDa subunit 2) (Vacuolar proton pump subunit G 2)	Atp6v1g2		0	368253	431501	219005	164085	173466	395259	388699	152134	142971	270597	121798
Q8BVE3	1	VATH_MOUSE	V-type proton ATPase subunit H, V-ATPase subunit H (Vacuolar proton pump subunit H)	Atp6v1h		0	75874.9	81036.1	64675.2	60959.7	73328.7	71890.7	68321.4	69232.3	63339.2	69850.9	6409.16
P70704	1	AT8A1_MOUSE	Phospholipid-transporting ATPase IA, EC 7.6.2.1 (ATPase class I type 8A member 1) (Chromaffin granule ATPase II) (P4-ATPase flippase complex alpha subunit ATP8A1)	Atp8a1		0	100643	100613	90514.5	87384.1	92279.7	69573.2	67742.2	93595.7	94495.9	88537.9	12066.3
P98200	0	AT8A2_MOUSE	Phospholipid-transporting ATPase IB, EC 7.6.2.1 (ATPase class I type 8A member 2) (P4-ATPase flippase complex alpha subunit ATP8A2)	Atp8a2		0	12757.4	9675.45	9017.31	7069.57	14260.9	4686.71	7476.3	16918.3	15316.4	10797.6	4189.55
O70228	1	ATP9A_MOUSE	Probable phospholipid-transporting ATPase IIA, EC 7.6.2.1 (ATPase class II type 9A)	Atp9a		0	18490	20110.1	19822.7	19454.1	20921.3	11319.2	13694.2	22590.4	22606.3	18778.7	3851.45
Q811I0	1	ATPF1_MOUSE	ATP synthase mitochondrial F1 complex assembly factor 1	Atpaf1		0	44186.6	38535.1	41039.1	33304.8	36113.7	42098.4	35048.4	41789.8	45456.6	39730.3	4211.99
Q9WU60	1	ATRN_MOUSE	Attractin (Protein mahogany)	Atrn		0	34081	41193.3	30408	31749.3	31974.9	48413.9	39856.7	36846.7	24576.1	35455.6	7015.39
Q61687	1	ATRX_MOUSE	Transcriptional regulator ATRX, EC 3.6.4.12 (ATP-dependent helicase ATRX) (HP1 alpha-interacting protein) (HP1-BP38 protein) (Heterochromatin protein 2) (X-linked nuclear protein)	Atrx		0	3000.41	3328.12	1005.73	1278.39	1706.23	1821.05	1884.12	4496.04	1466.84	2220.77	1144.64
P28658	1	ATX10_MOUSE	Ataxin-10 (Brain protein E46) (Spinocerebellar ataxia type 10 protein homolog)	Atxn10		0	23093.9	25353.8	22690.5	20045.5	24143.8	27188.3	23100.8	21175	20813.7	23067.2	2272.22
O70305	1	ATX2_MOUSE	Ataxin-2 (Spinocerebellar ataxia type 2 protein homolog)	Atxn2		0	22943.6	24933.5	10241.1	13203.7	15151.7	27205.8	25370.3	19056.8	10016.5	18680.3	6741.52
Q7TQH0	1	ATX2L_MOUSE	Ataxin-2-like protein	Atxn2l		0	43281.7	44301.7	20621.8	24277.1	22591.2	46775.5	40593.9	24738	26646.8	32647.5	10758.9
Q9CVD2	0	ATX3_MOUSE	Ataxin-3, EC 3.4.19.12 (Machado-Joseph disease protein 1 homolog)	Atxn3		0	6714.89	4590.76	9869.27	11080.6	7526.35	4742.12	8132.81	7538.89	10813.6	7889.92	2375.24
Q9JLZ3	1	AUHM_MOUSE	Methylglutaconyl-CoA hydratase, mitochondrial, 3-MG-CoA hydratase, EC 4.2.1.18 (AU-specific RNA-binding enoyl-CoA hydratase, AU-binding enoyl-CoA hydratase, muAUH) (Itaconyl-CoA hydratase, EC 4.2.1.56)	Auh		0	54170	59000.7	118549	115438	118993	55036.6	53486	108344	111158	88241.7	31343.9
Q80U56	1	AVL9_MOUSE	Late secretory pathway protein AVL9 homolog	Avl9		0	62873.3	62442.9	57960.9	59392.4	41321.9	63919.9	58555.1	58084.1	66364.1	58990.5	7246.36
Q3UI43	0	BABA1_MOUSE	BRISC and BRCA1-A complex member 1 (Mediator of RAP80 interactions and targeting subunit of 40 kDa) (New component of the BRCA1-A complex)	Babam1		0	35978.4	110695	104672	104622	86709.9	198788	24960.9	83364.7	100936	94525.1	49787.9
Q8K3W0	1	BABA2_MOUSE	BRISC and BRCA1-A complex member 2 (BRCA1-A complex subunit BRE) (BRCA1/BRCA2-containing complex subunit 45) (Brain and reproductive organ-expressed protein)	Babam2		0	62583.4	58070.1	56876.7	48270.1	53765.7	63304.1	61363.3	49522.2	44347.9	55344.8	6792.66
Q91YN9	1	BAG2_MOUSE	BAG family molecular chaperone regulator 2, BAG-2 (Bcl-2-associated athanogene 2)	Bag2		0	69894.6	66039.7	74562	70794.3	46771.7	64458.4	68561.2	60137.3	100012	69025.6	14137.3
Q8CI61	1	BAG4_MOUSE	BAG family molecular chaperone regulator 4, BAG-4 (Bcl-2-associated athanogene 4) (Silencer of death domains)	Bag4		0	27681.5	21991.9	6708.03	12830.6	12479	31569.5	28105.2	22111.3	14645.9	19791.4	8513.93
Q8CI32	1	BAG5_MOUSE	BAG family molecular chaperone regulator 5, BAG-5 (Bcl-2-associated athanogene 5)	Bag5		0	57125	62748.1	49640.1	52987.3	48919.4	62453.4	57959.5	45757.5	45081.8	53630.2	6759.45
Q9Z1R2	1	BAG6_MOUSE	Large proline-rich protein BAG6 (BAG family molecular chaperone regulator 6) (BCL2-associated athanogene 6, BAG-6) (HLA-B-associated transcript 3) (Protein Scythe)	Bag6		0	69117.1	76960	71034	72205.9	67137	85782.8	78088.4	66231.4	66383.2	72548.9	6582.98
Q8BKX1	1	BAIP2_MOUSE	Brain-specific angiogenesis inhibitor 1-associated protein 2, BAI-associated protein 2, BAI1-associated protein 2 (Insulin receptor substrate protein of 53 kDa, IRSp53, Insulin receptor substrate p53) (Insulin receptor tyrosine kinase 53 kDa substrate)	Baiap2		0	88824.4	84123.4	83887.1	78648	91619.4	88809.9	81790.3	106218	95090.6	88779.1	8284.97
O54962	0	BAF_MOUSE	Barrier-to-autointegration factor (LAP2-binding protein 1) [Cleaved into: Barrier-to-autointegration factor, N-terminally processed ]	Banf1		0	2572.04	4309.5	3485.07	3476.28	6227.97	869.574	5339.76	1491.94	1947.29	3302.16	1780.23
Q91XV3	1	BASP1_MOUSE	Brain acid soluble protein 1 (22 kDa neuronal tissue-enriched acidic protein) (Neuronal axonal membrane protein NAP-22)	Basp1		0	227316	221072	142572	147846	131259	254811	256778	123071	120103	180536	58152.5
Q07813	0	BAX_MOUSE	Apoptosis regulator BAX	Bax		0	26426.7	35569	40817.6	59453.9	77500.6	23288.8	23886.1	78358.9	47293.6	45843.9	21637.5
Q9R069	1	BCAM_MOUSE	Basal cell adhesion molecule (B-CAM cell surface glycoprotein) (Lutheran antigen) (CD antigen CD239)	Bcam		0	30235.9	23066.6	29221.9	39382.8	40773.6	27682.2	25356	36380.7	45546.3	33071.8	7723.81
Q61361	1	PGCB_MOUSE	Brevican core protein	Bcan		0	177159	223523	274317	203347	220950	267860	255110	216911	171876	223450	36772.8
Q80YN3	1	BCAS1_MOUSE	Breast carcinoma-amplified sequence 1 homolog (Novel amplified in breast cancer 1 homolog)	Bcas1		0	33730.3	68742.7	70570.2	106268	91112.7	43948.8	58272.9	79439.8	87425	71056.7	23122.9
Q9D287	0	SPF27_MOUSE	Pre-mRNA-splicing factor SPF27 (Breast carcinoma-amplified sequence 2 homolog) (DNA amplified in mammary carcinoma 1 protein)	Bcas2	X	0	39220.7	50004.7	49169.1	66507.4	44777.1	55105.7	42552.8	42203.4	47320.2	48540.1	8268.72
Q8CCN5	1	BCAS3_MOUSE	BCAS3 microtubule associated cell migration factor (Breast carcinoma-amplified sequence 3 homolog) (K20D4) (Protein rudhira)	Bcas3		0	34142.8	37130.9	33887.6	26469	32530.3	27749.7	26617.9	35222.9	31691.6	31715.9	3907.39
P24288	1	BCAT1_MOUSE	Branched-chain-amino-acid aminotransferase, cytosolic, BCAT(c), EC 2.6.1.42 (Protein ECA39)	Bcat1		0	95051	92456.3	89547.6	117804	95915.4	104915	115372	100396	111038	102499	10311
P50136	1	ODBA_MOUSE	2-oxoisovalerate dehydrogenase subunit alpha, mitochondrial, EC 1.2.4.4 (Branched-chain alpha-keto acid dehydrogenase E1 component alpha chain, BCKDE1A, BCKDH E1-alpha)	Bckdha		0	30744.1	13852.4	31840.5	25173.4	36541.9	24570.3	25375.1	26866.3	17136.9	25789	7047.48
O55028	1	BCKD_MOUSE	[3-methyl-2-oxobutanoate dehydrogenase [lipoamide]] kinase, mitochondrial, EC 2.7.11.4 (Branched-chain alpha-ketoacid dehydrogenase kinase, BCKD-kinase, BCKDHKIN)	Bckdk		0	9378.52	17465	26370.8	32960.2	35199.5	20326.5	6944.48	33689	36116.5	24272.3	11248.5
Q9QYE3	1	BC11A_MOUSE	B-cell lymphoma/leukemia 11A, BCL-11A (B-cell CLL/lymphoma 11A) (COUP-TF-interacting protein 1) (Ecotropic viral integration site 9 protein, EVI-9)	Bcl11a	X	0	6530.51	5991.17	5297.2	6756.54	6744.84	5794.09	5517.24	3490.83	7368.27	5943.41	1135.63
Q64373	1	B2CL1_MOUSE	Bcl-2-like protein 1, Bcl2-L-1 (Apoptosis regulator Bcl-X)	Bcl2l1		0	58816.4	73798.3	86944.7	104181	100642	73301.4	68529.9	92901.6	87529.1	82960.5	15276.3
P59017	1	B2L13_MOUSE	Bcl-2-like protein 13, Bcl2-L-13 (Bcl-rambo) (Protein Mil1)	Bcl2l13		0	50475.4	47907.2	57880.6	49353.2	41015.6	72516.1	50669.2	33341.4	45480.5	49848.8	10914.4
P70345	1	B2CL2_MOUSE	Bcl-2-like protein 2, Bcl2-L-2 (Apoptosis regulator Bcl-W) (c98)	Bcl2l2		0	35266.8	35448.7	45976.5	44520.1	42878.8	53744.9	43171.6	35958.6	42808.6	42197.2	5992.79
Q8K019	1	BCLF1_MOUSE	Bcl-2-associated transcription factor 1, Btf	Bclaf1		0	23846.5	33774.5	31036.1	38019.8	32780.6	22714	18681.5	57562.2	38254.1	32963.3	11484.8
Q6PAJ1	1	BCR_MOUSE	Breakpoint cluster region protein, EC 2.7.11.1	Bcr		0	44357.1	41103.3	43922.4	46751.6	46109.7	34331.9	33102.9	44525.9	49450.9	42628.4	5543.29
Q9CZP5	1	BCS1_MOUSE	Mitochondrial chaperone BCS1 (BCS1-like protein)	Bcs1l		0	24143.8	20136.1	33597.2	33728.9	37061.4	23498.3	17448.4	36818.7	41490.4	29769.2	8559.78
Q80XN0	1	BDH_MOUSE	D-beta-hydroxybutyrate dehydrogenase, mitochondrial, EC 1.1.1.30 (3-hydroxybutyrate dehydrogenase, BDH)	Bdh1		0	92457.6	96861.7	319704	251841	278888	81248.6	76257.3	302862	279513	197737	107071
O88597	1	BECN1_MOUSE	Beclin-1 (Coiled-coil myosin-like BCL2-interacting protein) [Cleaved into: Beclin-1-C 35 kDa; Beclin-1-C 37 kDa ]	Becn1		0	10529.8	7377.21	9265.62	4353.39	6177.11	6622.07	8518.1	4944.55	7500.36	7254.24	1992.39
Q68EF6	1	BEGIN_MOUSE	Brain-enriched guanylate kinase-associated protein	Begain		0	59423.1	61027.2	72673.6	76738.9	76951.2	66098	52496.7	68461.9	80114	68220.5	9293.89
Q921C5	0	BICD2_MOUSE	Protein bicaudal D homolog 2, Bic-D 2	Bicd2	X	0	31239	12249	29037.1	17795.9	14515.9	13072.2	20982.1	9801.66	28915.8	19734.3	8176.32
O08539	1	BIN1_MOUSE	Myc box-dependent-interacting protein 1 (Amphiphysin II) (Amphiphysin-like protein) (Bridging integrator 1) (SH3 domain-containing protein 9)	Bin1		0	135803	148547	104518	87062.3	92856	125494	131868	95697.7	96707.7	113173	22390.5
D3Z6Q9	0	BIN2_MOUSE	Bridging integrator 2	Bin2		0	816154	2939.36	3334.19	3421.95	3831.78	23333.8	1.37323e+06	2390.69	3255.47	247988	499874
O88738	1	BIRC6_MOUSE	Baculoviral IAP repeat-containing protein 6, EC 2.3.2.27 (BIR repeat-containing ubiquitin-conjugating enzyme, BRUCE) (RING-type E3 ubiquitin transferase BIRC6) (Ubiquitin-conjugating BIR domain enzyme apollon, APOLLON)	Birc6		0	14075.8	16552.9	13121.4	16273	15797.8	18485.9	17652.9	18375	14979	16146	1864.58
Q8VD62	1	CK068_MOUSE	UPF0696 protein C11orf68 homolog (Basophilic leukemia-expressed protein Bles03) (Protein WF-3)	Bles03		0	44129.2	50602	56024.7	57026.6	54880.2	54825	53448.8	44188.4	53311.5	52048.5	4827.83
Q8R016	1	BLMH_MOUSE	Bleomycin hydrolase, BH, BLM hydrolase, BMH, EC 3.4.22.40	Blmh		0	52911.4	39140.2	38024	39616.8	45903.3	59679.2	62573.5	41181.1	38409	46382.1	9621.12
Q9CY64	1	BIEA_MOUSE	Biliverdin reductase A, BVR A, EC 1.3.1.24 (Biliverdin-IX alpha-reductase)	Blvra		0	57121.9	58424.5	47377.5	50888.2	58687.5	53916.5	57345.5	53879.5	49798.7	54160	4084.56
Q923D2	1	BLVRB_MOUSE	Flavin reductase (NADPH), FR, EC 1.5.1.30 (Biliverdin reductase B, BVR-B, EC 1.3.1.24) (Biliverdin-IX beta-reductase) (NADPH-dependent diaphorase) (NADPH-flavin reductase, FLR)	Blvrb		0	91461	107022	121905	110924	90186.8	114794	124078	91099.2	113484	107217	13269.2
Q8R1Y2	0	MERB1_MOUSE	bMERB domain-containing protein 1 (Uncharacterized protein C16orf45 homolog)	Bmerb1		0	777.082	28476.6	1889.69	93995.1	28623.2	47157.9	40008.5	58632.7	72628.5	41354.4	30852.6
O35607	1	BMPR2_MOUSE	Bone morphogenetic protein receptor type-2, BMP type-2 receptor, BMPR-2, EC 2.7.11.30 (BRK-3) (Bone morphogenetic protein receptor type II, BMP type II receptor, BMPR-II)	Bmpr2		0	41921.2	48485	48992.6	49295	43210.1	35765.4	39991.7	46181.2	51505.1	45038.6	5163.27
O55003	0	BNIP3_MOUSE	BCL2/adenovirus E1B 19 kDa protein-interacting protein 3	Bnip3		0	18074.3	22838.3	19112.2	15584.1	18748.8	23438.5	22734	19420.5	20582.4	20059.2	2587.47
Q9Z2F7	1	BNI3L_MOUSE	BCL2/adenovirus E1B 19 kDa protein-interacting protein 3-like (NIP3-like protein X, NIP3L)	Bnip3l		0	9466.92	18303.7	10189.5	185.705	8135.09	253.984	9667.51	5250.25	9946.29	7933.22	5570.96
Q9D8S9	1	BOLA1_MOUSE	BolA-like protein 1	Bola1		0	35841.5	39062.4	55422.6	65129.9	51669.8	54822.1	51947.2	50358.9	44308.2	49840.3	8948.07
Q8BGS2	1	BOLA2_MOUSE	BolA-like protein 2	Bola2		0	101104	115494	84193.3	82098.4	86895.6	117257	119520	91845.4	68259.9	96296.5	18071.6
Q9D920	1	BORC5_MOUSE	BLOC-1-related complex subunit 5	Borcs5		0	66100.6	86922.4	102306	94367.5	211756	44545.5	53759.4	98279.1	31059.2	87677.4	52973.2
P15327	1	PMGE_MOUSE	Bisphosphoglycerate mutase, BPGM, EC 5.4.2.4 (2,3-bisphosphoglycerate mutase, erythrocyte) (2,3-bisphosphoglycerate synthase, EC 5.4.2.11) (BPG-dependent PGAM)	Bpgm		0	57262.2	54307.8	50368.7	44700.6	46526.3	56963.9	53847.9	38238.8	47042.1	49917.6	6343.3
Q8R164	1	BPHL_MOUSE	Valacyclovir hydrolase, VACVase, Valacyclovirase, EC 3.1.-.- (Biphenyl hydrolase-like protein)	Bphl		0	27437.1	26789.1	32429.9	33297.2	38916	25488	18866.3	39452.4	39537.9	31357.1	7256.13
Q9Z0S1	1	BPNT1_MOUSE	3'(2'),5'-bisphosphate nucleotidase 1, EC 3.1.3.7 (Bisphosphate 3'-nucleotidase 1) (PAP-inositol 1,4-phosphatase, PIP)	Bpnt1		0	73703.9	93381.7	75144.7	52165.8	62544.3	84031.6	79673.5	62946.2	62632.6	71802.7	12873.4
P28028	1	BRAF_MOUSE	Serine/threonine-protein kinase B-raf, EC 2.7.11.1 (Proto-oncogene B-Raf)	Braf		0	50443.1	52960.4	36077.3	34862.4	39197.1	54137.4	47362.1	34570.5	40840.1	43383.4	7911.12
P46737	1	BRCC3_MOUSE	Lys-63-specific deubiquitinase BRCC36, EC 3.4.19.- (BRCA1-A complex subunit BRCC36) (BRCA1/BRCA2-containing complex subunit 3) (BRCA1/BRCA2-containing complex subunit 36) (BRISC complex subunit BRCC36)	Brcc3		0	25229.8	26372.7	21666.7	19129.7	20734.4	23159.9	22477.9	19802.8	20256.7	22092.3	2471.52
Q8BXV2	1	BRI3B_MOUSE	BRI3-binding protein, I3-binding protein	Bri3bp		0	38083.4	35712.2	31601	33325.4	43389.8	31905.6	45711.5	36092.1	30144.1	36218.3	5367.56
Q920P3	1	BRNP1_MOUSE	BMP/retinoic acid-inducible neural-specific protein 1 (Deleted in bladder cancer protein 1 homolog)	Brinp1		0	56120.8	60964.8	52582.8	52842.8	43385.8	70834.6	73717.2	46439.7	47342.3	56025.6	10640.4
Q91VR8	1	BRK1_MOUSE	Protein BRICK1, BRK1	Brk1		0	357887	528856	440770	471453	403196	489599	497679	324558	285901	422211	84405.7
Q8K2Q7	1	BROX_MOUSE	BRO1 domain-containing protein BROX (BRO1 domain- and CAAX motif-containing protein)	Brox		0	26353.3	17737.6	25350.3	23403.8	31616.9	16182.1	22415.9	29681.6	25376.7	24235.4	5028.16
Q5RJI5	1	BRSK1_MOUSE	Serine/threonine-protein kinase BRSK1, EC 2.7.11.1, EC 2.7.11.26 (Brain-specific serine/threonine-protein kinase 1, BR serine/threonine-protein kinase 1) (Serine/threonine-protein kinase SAD-B)	Brsk1		0	57654.7	62730.2	66710.6	74276.7	70956.6	60703.8	50099.1	69583.3	75173.9	65321	8273.83
Q69Z98	1	BRSK2_MOUSE	Serine/threonine-protein kinase BRSK2, EC 2.7.11.1, EC 2.7.11.26 (Brain-specific serine/threonine-protein kinase 2, BR serine/threonine-protein kinase 2) (Serine/threonine-protein kinase SAD-A)	Brsk2		0	75690.2	82111.7	57814.8	61881.9	64219.5	72754.6	66465.6	58741.7	75382.8	68340.3	8499.13
Q80Y55	1	BSDC1_MOUSE	BSD domain-containing protein 1	Bsdc1		0	44533.9	48144.8	52227.8	53297.8	54403.7	42598.2	31200	58569.8	59750.8	49414.1	8959.68
P18572	1	BASI_MOUSE	Basigin (Basic immunoglobulin superfamily) (HT7 antigen) (Membrane glycoprotein gp42) (CD antigen CD147)	Bsg		0	379596	415632	385439	381276	387772	397254	437584	364666	383721	392549	21813.9
O88737	1	BSN_MOUSE	Protein bassoon	Bsn		0	60629.3	54119.7	76349.6	78315.6	81449.7	52235.9	41865	82273.3	84446.3	67964.9	15849.9
Q9DB72	1	BTBDH_MOUSE	BTB/POZ domain-containing protein 17 (Galectin-3-binding protein-like)	Btbd17		0	48863.4	56696.1	43560	40276	43138.1	64176.6	58416.4	47061.7	37231.2	48824.4	9084.96
Q64152	0	BTF3_MOUSE	Transcription factor BTF3 (Nascent polypeptide-associated complex subunit beta, NAC-beta) (RNA polymerase B transcription factor 3)	Btf3		0	49822.6	44995.9	71166.2	107789	1203.97	71061.2	75044.9	62999	74176.6	62028.8	28973.6
Q9WVA3	1	BUB3_MOUSE	Mitotic checkpoint protein BUB3 (WD repeat type I transmembrane protein A72.5)	Bub3		0	86097	82483.3	59784.5	70455.7	50757.3	88994.9	82883.6	64969.7	67672.4	72677.6	13147.2
Q9CQC6	1	5MP2_MOUSE	eIF5-mimic protein 2 (Basic leucine zipper and W2 domain-containing protein 1)	Bzw1		0	20297.1	26906	24209.8	19794.4	21104.6	27428.4	17420.6	19058.2	24268.6	22276.4	3554.39
Q91VK1	1	5MP1_MOUSE	eIF5-mimic protein 1 (Basic leucine zipper and W2 domain-containing protein 2)	Bzw2		0	55301.9	51451	55873.4	69962.7	42642.2	61559.9	52710.8	49203.6	65865.3	56063.4	8513.19
P98086	1	C1QA_MOUSE	Complement C1q subcomponent subunit A	C1qa		0	185450	204736	246766	243947	191150	231903	271870	162690	170607	212125	37991.7
P14106	1	C1QB_MOUSE	Complement C1q subcomponent subunit B	C1qb		0	134268	158603	178856	143179	125306	154511	193976	100827	103513	143671	31589.6
O35658	1	C1QBP_MOUSE	Complement component 1 Q subcomponent-binding protein, mitochondrial (GC1q-R protein) (Glycoprotein gC1qBP, C1qBP)	C1qbp		0	46872.6	29421.3	27232.4	36259.4	48613.2	41055.4	38889	37485.7	38157.9	38220.7	7016.97
Q02105	1	C1QC_MOUSE	Complement C1q subcomponent subunit C	C1qc		0	294493	338074	351242	311152	282960	379254	451676	240888	227511	319694	69879.7
Q8R066	1	C1QT4_MOUSE	Complement C1q tumor necrosis factor-related protein 4 (C1q/TNF-related protein 4)	C1qtnf4		0	27842.5	42525.8	29228.3	42869.3	53264.7	43220.5	41863.2	36723.9	22724.5	37807	9579.51
Q80X80	1	C2C2L_MOUSE	Phospholipid transfer protein C2CD2L (C2 domain-containing protein 2-like) (Transmembrane protein 24)	C2cd2l		0	25899.2	26627.8	29033.4	31966.6	28507.8	21740.9	21267.2	30122.1	28642.3	27089.7	3628.36
Q5HZI2	0	C2C4C_MOUSE	C2 calcium-dependent domain-containing protein 4C (Nuclear-localized factor 3) (Protein FAM148C)	C2cd4c		0	73560.8	779.991	3186.7	2674.65	8481.29	8010.45	81764.8	4561.67	4297.57	20813.1	32386.9
Q7TPS5	1	C2CD5_MOUSE	C2 domain-containing protein 5 (138 kDa C2 domain-containing phosphoprotein)	C2cd5		0	55303.5	59106.5	68847.8	53558.3	53699.6	49875.6	31369.6	50470.6	63472.8	53967.2	10487.2
Q6DFW0	1	CI072_MOUSE	Guanine nucleotide exchange factor C9orf72 homolog	C9orf72		0	37977.2	38903.9	40487.8	43296.3	41878.5	34809.4	35092.9	41738.3	41113.3	39477.5	3015.63
Q9WVT6	0	CAH14_MOUSE	Carbonic anhydrase 14, EC 4.2.1.1 (Carbonate dehydratase XIV) (Carbonic anhydrase XIV, CA-XIV)	Ca14		0	28478.2	14360.5	35173.6	31955.8	34830.4	18377.2	108156	35260.3	35652.1	38027.1	27440.7
P00920	1	CAH2_MOUSE	Carbonic anhydrase 2, EC 4.2.1.1 (Carbonate dehydratase II) (Carbonic anhydrase II, CA-II)	Ca2		0	478772	667553	562392	562972	569251	662915	868691	529994	660173	618079	114413
Q64444	1	CAH4_MOUSE	Carbonic anhydrase 4, EC 4.2.1.1 (Carbonate dehydratase IV) (Carbonic anhydrase IV, CA-IV)	Ca4		0	112097	97632.7	48868.3	56661.3	48874.6	111198	116417	51769.4	53439.1	77439.8	30754.7
Q9ERQ8	1	CAH7_MOUSE	Carbonic anhydrase 7, EC 4.2.1.1 (Carbonate dehydratase VII) (Carbonic anhydrase VII, CA-VII)	Ca7		0	45236.5	53282.5	57131.4	56745	44901.9	66026.5	68007.6	54115.9	45550.1	54555.3	8565.34
Q06138	1	CAB39_MOUSE	Calcium-binding protein 39 (MO25alpha) (Protein Mo25)	Cab39		0	38904.6	58865.1	31834	27213.3	29439.3	51342.6	36171.9	36699.6	36439.3	38545.5	10287.4
Q9DB16	0	CB39L_MOUSE	Calcium-binding protein 39-like (MO25beta) (Mo25-like protein)	Cab39l		0	25849.6	23795.8	16786.3	13512.3	41345.3	26177.7	23451.5	22484.6	15232.2	23181.7	8250.28
P97445	1	CAC1A_MOUSE	Voltage-dependent P/Q-type calcium channel subunit alpha-1A (Brain calcium channel I, BI) (Calcium channel, L type, alpha-1 polypeptide isoform 4) (Voltage-gated calcium channel subunit alpha Cav2.1)	Cacna1a		0	17044.3	14785.8	31958.7	30698.4	28925.2	11309.5	11997.7	28568.1	32479.6	23085.3	9056.05
O55017	1	CAC1B_MOUSE	Voltage-dependent N-type calcium channel subunit alpha-1B (Brain calcium channel III, BIII) (Calcium channel, L type, alpha-1 polypeptide isoform 5) (Voltage-gated calcium channel subunit alpha Cav2.2)	Cacna1b		0	19969.3	20568.6	27391.4	26843.8	34634.4	20528.4	19867	31198.7	31327.3	25814.3	5763.22
Q61290	1	CAC1E_MOUSE	Voltage-dependent R-type calcium channel subunit alpha-1E (Brain calcium channel II, BII) (Calcium channel, L type, alpha-1 polypeptide, isoform 6) (Voltage-gated calcium channel subunit alpha Cav2.3)	Cacna1e		0	40998.3	42161.6	60411.6	67651.9	60998.6	25615.8	25601.1	59985.4	70502.1	50436.3	17290.4
O08532	1	CA2D1_MOUSE	Voltage-dependent calcium channel subunit alpha-2/delta-1 (Voltage-gated calcium channel subunit alpha-2/delta-1) [Cleaved into: Voltage-dependent calcium channel subunit alpha-2-1; Voltage-dependent calcium channel subunit delta-1 ]	Cacna2d1		0	93440.8	99193.2	74543.8	72290.4	74777.7	101870	102540	75699.2	75166.9	85502.5	13328.8
Q9Z1L5	1	CA2D3_MOUSE	Voltage-dependent calcium channel subunit alpha-2/delta-3 (Voltage-gated calcium channel subunit alpha-2/delta-3) [Cleaved into: Voltage-dependent calcium channel subunit alpha-2-3; Voltage-dependent calcium channel subunit delta-3 ]	Cacna2d3		0	55347.8	54983.6	48648.5	46274.6	46140.8	64797.1	56593.6	44590.4	46300.5	51519.7	6788.12
Q8R3Z5	1	CACB1_MOUSE	Voltage-dependent L-type calcium channel subunit beta-1, CAB1 (Calcium channel voltage-dependent subunit beta 1)	Cacnb1		0	30012.1	30420.2	33120.3	34301.7	36326.3	29277.6	25112.6	36532.6	38952.3	32672.9	4349.84
Q8CC27	1	CACB2_MOUSE	Voltage-dependent L-type calcium channel subunit beta-2, CAB2 (Calcium channel voltage-dependent subunit beta 2)	Cacnb2	X	0	43519.8	39699	29685.3	33012	33163.3	27098.2	42871.6	32342.6	39827.2	35691	5923.55
P54285	1	CACB3_MOUSE	Voltage-dependent L-type calcium channel subunit beta-3, CAB3 (Calcium channel voltage-dependent subunit beta 3, CCHB3)	Cacnb3		0	47058	44434.4	46348.5	57631.7	49512.1	44714.8	40582	51938.6	54794.9	48557.2	5432.46
Q8R0S4	1	CACB4_MOUSE	Voltage-dependent L-type calcium channel subunit beta-4, CAB4 (Calcium channel voltage-dependent subunit beta 4)	Cacnb4		0	34037.6	35560.7	44460.9	40665.4	45288	27565.8	24808.7	49872.7	44368	38514.2	8555.91
O88602	1	CCG2_MOUSE	Voltage-dependent calcium channel gamma-2 subunit (Neuronal voltage-gated calcium channel gamma-2 subunit) (Stargazin) (Transmembrane AMPAR regulatory protein gamma-2, TARP gamma-2)	Cacng2		0	887.869	7952.34	7987.37	11397.4	7843.74	230.815	1382.44	9001.66	16652.7	7037.38	5406.45
Q9JJV5	0	CCG3_MOUSE	Voltage-dependent calcium channel gamma-3 subunit (Neuronal voltage-gated calcium channel gamma-3 subunit) (Transmembrane AMPAR regulatory protein gamma-3, TARP gamma-3)	Cacng3		0	48075.4	48489.9	171479	123520	201165	41042.1	40091.5	181106	128360	109259	66070.2
Q9JJV4	0	CCG4_MOUSE	Voltage-dependent calcium channel gamma-4 subunit (Neuronal voltage-gated calcium channel gamma-4 subunit) (Transmembrane AMPAR regulatory protein gamma-4, TARP gamma-4)	Cacng4	X	0	23977.3	38763.7	13923.3	26476.3	79157.2	36368.2	8883.5	42766.7	12152.5	31385.4	21653.8
Q8VHW2	1	CCG8_MOUSE	Voltage-dependent calcium channel gamma-8 subunit (Neuronal voltage-gated calcium channel gamma-8 subunit) (Transmembrane AMPAR regulatory protein gamma-8, TARP gamma-8)	Cacng8		0	162241	187847	200615	188846	182181	116349	127240	211633	180864	173091	32194.3
Q8R0X2	0	CACL1_MOUSE	CDK2-associated and cullin domain-containing protein 1	Cacul1	X	0	11466.5	10356.8	8420.86	990.409	4677.75	10333.8	12007.1	3364.34	2270.18	7098.64	4278.32
Q9CXW3	1	CYBP_MOUSE	Calcyclin-binding protein, CacyBP (Siah-interacting protein)	Cacybp		0	51863.5	55302.9	34489	31445.4	39500.1	44742.3	55410.2	29870.4	34794.2	41935.4	10214.5
B2RQC6	1	PYR1_MOUSE	CAD protein [Includes: Glutamine-dependent carbamoyl-phosphate synthase, EC 6.3.5.5; Aspartate carbamoyltransferase, EC 2.1.3.2; Dihydroorotase, EC 3.5.2.3 ]	Cad		0	28391.7	28835.1	27840.8	29333.2	30226.6	26152	26227.9	27992.5	32044.7	28560.5	1860.76
Q8R5M8	1	CADM1_MOUSE	Cell adhesion molecule 1 (Immunoglobulin superfamily member 4, IgSF4) (Nectin-like protein 2, NECL-2) (Spermatogenic immunoglobulin superfamily, SgIgSF) (Synaptic cell adhesion molecule, SynCAM) (Tumor suppressor in lung cancer 1, TSLC-1)	Cadm1		0	46844	65293.2	81513.9	61039.7	84073.1	76679.8	88937.3	96958.5	62317.2	73739.6	15939
Q8BLQ9	1	CADM2_MOUSE	Cell adhesion molecule 2 (Immunoglobulin superfamily member 4D, IgSF4D) (Nectin-like protein 3, NECL-3) (Synaptic cell adhesion molecule 2, SynCAM 2)	Cadm2		0	249744	306967	322151	321174	290768	266683	258604	281010	296582	288187	26311.8
Q99N28	1	CADM3_MOUSE	Cell adhesion molecule 3 (Immunoglobulin superfamily member 4B, IgSF4B) (Nectin-like protein 1, NECL-1) (Synaptic cell adhesion molecule 3) (TSLC1-like protein 1)	Cadm3		0	39401.4	48528.6	30788.1	25314.1	29162.9	37911.4	45882.4	26833.5	23235.8	34117.6	9172.01
Q8R464	1	CADM4_MOUSE	Cell adhesion molecule 4 (Immunoglobulin superfamily member 4C, IgSF4C) (Nectin-like protein 4, NECL-4) (TSLC1-like protein 2)	Cadm4		0	137732	198140	155911	131740	147201	152002	160894	121379	103459	145384	26833.6
Q80TJ1	1	CAPS1_MOUSE	Calcium-dependent secretion activator 1 (Calcium-dependent activator protein for secretion 1, CAPS-1)	Cadps		0	180070	187753	153545	141171	160523	144336	150105	162389	157459	159706	15508.8
Q8BYR5	1	CAPS2_MOUSE	Calcium-dependent secretion activator 2 (Calcium-dependent activator protein for secretion 2, CAPS-2)	Cadps2		0	30371.6	32843.9	33941.1	37157.5	33207.2	29335.4	29840	37971.8	40799.7	33940.9	3970.96
P12658	1	CALB1_MOUSE	Calbindin (Calbindin D28) (D-28K) (PCD-29) (Spot 35 protein) (Vitamin D-dependent calcium-binding protein, avian-type)	Calb1		0	19664.4	18459.7	23217.4	21118.5	16701.3	19592	21481.3	22426	17069.7	19970	2285.66
Q08331	1	CALB2_MOUSE	Calretinin, CR	Calb2		0	23146.2	25304.8	21150.1	19024.3	17842.3	33944.5	32994.7	12080	17586.6	22563.7	7225.63
Q8CGU1	1	CACO1_MOUSE	Calcium-binding and coiled-coil domain-containing protein 1 (Coiled-coil coactivator protein)	Calcoco1		0	50382.7	47238.7	55815.8	55184.9	56295.9	35082.8	32588.5	57161.2	64801.1	50505.7	10617.5
P0DP26	0	CALM1_MOUSE	Calmodulin-1	Calm1		0	307118	287943	435211	614745	540342	353916	291572	447115	470352	416479	115564
P14211	1	CALR_MOUSE	Calreticulin (CRP55) (Calregulin) (Endoplasmic reticulum resident protein 60, ERp60) (HACBP)	Calr		0	154082	122834	46548	36781	52604.1	119407	142074	41392.4	46073.3	84643.9	48623.4
Q91YS8	1	KCC1A_MOUSE	Calcium/calmodulin-dependent protein kinase type 1, EC 2.7.11.17 (CaM kinase I, CaM-KI) (CaM kinase I alpha, CaMKI-alpha)	Camk1		0	16656.2	18795	20391.7	17489.2	15760.8	19553.6	20491.9	20700.5	19947	18865.1	1816.73
Q8BW96	1	KCC1D_MOUSE	Calcium/calmodulin-dependent protein kinase type 1D, EC 2.7.11.17 (CaM kinase I delta, CaM-KI delta, CaMKI delta) (CaM kinase ID) (CaMKI-like protein kinase, CKLiK, mCKLiK)	Camk1d		0	246478	249085	172659	178354	181178	259416	234551	175238	188547	209501	36735.3
P11798	1	KCC2A_MOUSE	Calcium/calmodulin-dependent protein kinase type II subunit alpha, CaM kinase II subunit alpha, CaMK-II subunit alpha, EC 2.7.11.17	Camk2a		0	244537	283687	302116	305309	306391	265935	215431	315080	307247	282859	34212
P28652	1	KCC2B_MOUSE	Calcium/calmodulin-dependent protein kinase type II subunit beta, CaM kinase II subunit beta, CaMK-II subunit beta, EC 2.7.11.17	Camk2b		0	249120	272856	253853	242743	260599	233976	218101	268366	267344	251884	17970.6
Q6PHZ2	1	KCC2D_MOUSE	Calcium/calmodulin-dependent protein kinase type II subunit delta, CaM kinase II subunit delta, CaMK-II subunit delta, EC 2.7.11.17	Camk2d		0	59919.4	57886	65251.1	66500	60126.4	46648.4	42540.7	53267.1	69311.7	57939	9022.32
Q923T9	1	KCC2G_MOUSE	Calcium/calmodulin-dependent protein kinase type II subunit gamma, CaM kinase II subunit gamma, CaMK-II subunit gamma, EC 2.7.11.17	Camk2g		0	85878.4	82537.9	94119.7	76114.5	76607	78767.6	78685.5	81845.6	89068.7	82625	6060.63
P08414	1	KCC4_MOUSE	Calcium/calmodulin-dependent protein kinase type IV, CaMK IV, EC 2.7.11.17 (CaM kinase-GR)	Camk4		0	41761	43440.2	38843.8	40854	35512.3	42730	40251.3	48581.5	46869	42093.7	3969.13
Q8VBY2	1	KKCC1_MOUSE	Calcium/calmodulin-dependent protein kinase kinase 1, CaM-KK 1, CaM-kinase kinase 1, CaMKK 1, EC 2.7.11.17 (CaM-kinase IV kinase) (Calcium/calmodulin-dependent protein kinase kinase alpha, CaM-KK alpha, CaM-kinase kinase alpha, CaMKK alpha)	Camkk1		0	36140.4	42934.5	31968	29709.3	33028	41434.2	35074.2	35340.9	36173.5	35755.9	4229.15
Q8C078	1	KKCC2_MOUSE	Calcium/calmodulin-dependent protein kinase kinase 2, CaM-KK 2, CaM-kinase kinase 2, CaMKK 2, EC 2.7.11.17 (Calcium/calmodulin-dependent protein kinase kinase beta, CaM-KK beta, CaM-kinase kinase beta, CaMKK beta)	Camkk2		0	59700.7	58579.4	47134.8	44389.7	47806	62259.8	66958.2	48515.5	42586	53103.4	8807.57
Q3UHL1	1	CAMKV_MOUSE	CaM kinase-like vesicle-associated protein	Camkv		0	230384	259262	194678	160300	178551	283711	238978	178636	175280	211087	43283.5
A2AHC3	1	CAMP1_MOUSE	Calmodulin-regulated spectrin-associated protein 1	Camsap1		0	30422.4	27396.9	26079.9	28662.4	29163.3	21142.1	23422.9	35303	32106.8	28188.9	4323.92
Q8C1B1	1	CAMP2_MOUSE	Calmodulin-regulated spectrin-associated protein 2 (Calmodulin-regulated spectrin-associated protein 1-like protein 1)	Camsap2		0	30360.1	26231.5	24593.1	22629.2	27468.4	21340.7	19979.7	27714.5	28414.5	25414.6	3503.59
Q80VC9	1	CAMP3_MOUSE	Calmodulin-regulated spectrin-associated protein 3 (Marshalin) (Protein Nezha)	Camsap3		0	24750.5	27159	28211.6	29039.7	30512.8	16312.3	20237.2	30774.2	33468	26718.4	5458.74
Q6ZQ38	1	CAND1_MOUSE	Cullin-associated NEDD8-dissociated protein 1 (Cullin-associated and neddylation-dissociated protein 1) (p120 CAND1)	Cand1		0	111460	120681	102746	104436	116285	108136	103744	113494	104665	109516	6329.2
Q6ZQ73	1	CAND2_MOUSE	Cullin-associated NEDD8-dissociated protein 2 (Cullin-associated and neddylation-dissociated protein 2) (TBP-interacting protein of 120 kDa B, TBP-interacting protein 120B) (p120 CAND2)	Cand2	X	0	56330.7	30208.8	38782.9	53154.7	51911.6	48753.3	35261.8	50676.6	34556.7	44404.1	9663.67
P35564	1	CALX_MOUSE	Calnexin	Canx		0	50127.6	40446.8	31392.3	34109.2	30452.7	35009.8	45498.1	23149.9	39231.3	36602	8203.98
P40124	1	CAP1_MOUSE	Adenylyl cyclase-associated protein 1, CAP 1	Cap1		0	94581.2	105013	63181.8	63287.3	67319.7	107681	94721.4	63087.7	58409.6	79698.1	20296.3
Q9CYT6	1	CAP2_MOUSE	Adenylyl cyclase-associated protein 2, CAP 2	Cap2		0	128893	141443	91521.6	94586.3	95377.5	141484	139783	91592.6	90081	112751	24197.7
O35350	1	CAN1_MOUSE	Calpain-1 catalytic subunit, EC 3.4.22.52 (Calcium-activated neutral proteinase 1, CANP 1) (Calpain mu-type) (Calpain-1 large subunit) (Micromolar-calpain, muCANP)	Capn1		0	37485.8	37582	38072.7	39216.5	38174.7	38421.9	39953.6	32750.8	38557	37801.7	2045.11
O08529	1	CAN2_MOUSE	Calpain-2 catalytic subunit, EC 3.4.22.53 (80 kDa M-calpain subunit, CALP80) (Calcium-activated neutral proteinase 2, CANP 2) (Calpain M-type) (Calpain-2 large subunit) (Millimolar-calpain, M-calpain)	Capn2		0	48353.9	56443.6	45314.8	34667.8	48293	46035.9	51259.7	44710.4	33426.5	45389.5	7355.47
O08688	1	CAN5_MOUSE	Calpain-5, EC 3.4.22.- (New calpain 3, nCL-3)	Capn5		0	29474.4	36755.1	35269.2	31847.4	31762.1	27807.2	29509.4	30148.9	31206.5	31531.1	2863.95
O88456	1	CPNS1_MOUSE	Calpain small subunit 1, CSS1 (Calcium-activated neutral proteinase small subunit, CANP small subunit) (Calcium-dependent protease small subunit, CDPS) (Calcium-dependent protease small subunit 1) (Calpain regulatory subunit)	Capns1		0	107582	109979	95737.1	69642.9	66560.5	112941	119080	65855.7	75840.7	91468.8	21911.7
Q60865	1	CAPR1_MOUSE	Caprin-1 (Cytoplasmic activation- and proliferation-associated protein 1) (GPI-anchored membrane protein 1) (GPI-anchored protein p137, GPI-p137, p137GPI) (Membrane component chromosome 11 surface marker 1) (RNA granule protein 105)	Caprin1		0	36701.5	25957.6	10796.7	12359.7	11610.1	33673.7	33523.2	13979.2	11689.2	21143.4	11131.6
P47753	1	CAZA1_MOUSE	F-actin-capping protein subunit alpha-1 (CapZ alpha-1)	Capza1		0	49958.1	62640	40549.1	42172.6	41851.6	63427.3	66681.8	35354.1	40062.1	49188.5	11951.3
P47754	1	CAZA2_MOUSE	F-actin-capping protein subunit alpha-2 (CapZ alpha-2)	Capza2		0	693685	774760	482548	416348	436684	743325	824062	361515	375086	567557	187832
P47757	1	CAPZB_MOUSE	F-actin-capping protein subunit beta (CapZ beta)	Capzb		0	180056	185437	146591	146458	155928	197277	202989	157085	151795	169291	22264.4
Q9CR86	1	CHSP1_MOUSE	Calcium-regulated heat stable protein 1 (Calcium-regulated heat-stable protein of 24 kDa, CRHSP-24)	Carhsp1		0	16956	26886.6	15910.2	23776	25015.4	32100.1	27802.8	23104.9	17094.1	23182.9	5556.9
Q9WVG6	1	CARM1_MOUSE	Histone-arginine methyltransferase CARM1, EC 2.1.1.319 (Coactivator-associated arginine methyltransferase 1) (Protein arginine N-methyltransferase 4)	Carm1		0	24207.2	27324.3	25207.1	18980.8	25857.5	22884.9	25020.9	27902.7	24705.5	24676.8	2624.09
Q6EDY6	1	CARL1_MOUSE	F-actin-uncapping protein LRRC16A (CARMIL homolog) (Capping protein regulator and myosin 1 linker protein 1) (Capping protein, Arp2/3 and myosin-I linker homolog 1) (Capping protein, Arp2/3 and myosin-I linker protein 1, CARML1) (Leucine-rich repeat-containing protein 16A)	Carmil1		0	11952.8	3282.71	2059.44	1423.37	6641.37	11706.7	247.566	7132.16	1716.38	5129.16	4446.44
Q3V3V9	1	CARL2_MOUSE	Capping protein, Arp2/3 and myosin-I linker protein 2 (Capping protein regulator and myosin 1 linker 2) (F-actin-uncapping protein RLTPR) (Leucine-rich repeat-containing protein 16C) (RGD, leucine-rich repeat, tropomodulin and proline-rich-containing protein)	Carmil2		0	90166.2	74183.2	48780.8	58321.2	54615.1	87466	93213	48280	54337	67707	18578.2
Q9ER72	1	SYCC_MOUSE	Cysteine--tRNA ligase, cytoplasmic, EC 6.1.1.16 (Cysteinyl-tRNA synthetase, CysRS)	Cars1		0	45078.7	49953.4	39969.4	42197.4	39015	47276.1	48465.3	36021.9	47848.1	43980.6	4874.4
Q8BYM8	1	SYCM_MOUSE	Probable cysteine--tRNA ligase, mitochondrial, EC 6.1.1.16 (Cysteinyl-tRNA synthetase, CysRS)	Cars2		0	8928.69	8912.48	17340.9	14350.2	17112.7	7655.64	7828.78	19725.1	17993.8	13316.5	4942.57
O70589	1	CSKP_MOUSE	Peripheral plasma membrane protein CASK, EC 2.7.11.1 (Calcium/calmodulin-dependent serine protein kinase)	Cask		0	27549.7	38001	40437.2	37171.5	40288.8	25916.6	25349.8	43004.9	39495.7	35246.1	6947.5
Q6P9K8	1	CSKI1_MOUSE	Caskin-1 (CASK-interacting protein 1)	Caskin1		0	80009.4	79653.6	72353.6	69774	76022.2	66584	64023.5	65405.9	77506.9	72370.4	6220.1
P51125	0	ICAL_MOUSE	Calpastatin (Calpain inhibitor)	Cast		0	29578.4	33670.7	101063	49102.8	26156	28221.1	37454.6	26143.5	146350	53082.3	42218.4
Q8CAB8	1	CAST2_MOUSE	Cytosolic arginine sensor for mTORC1 subunit 2 (GATS-like protein 2)	Castor2		0	13370.7	15410.9	13831.7	10868.4	13990.5	9364.15	6683.38	11415.8	9238.9	11574.9	2820.99
P24270	1	CATA_MOUSE	Catalase, EC 1.11.1.6	Cat		0	41949.2	41209.5	54521.8	51099.5	50762.7	42208.1	44104.6	51968.7	58100.6	48436.1	6197.56
C6KI89	0	CTSG2_MOUSE	Cation channel sperm-associated auxiliary subunit gamma 2	Catsperg2	X	0	44250	6787.19	30544.4	20812.7	56107.2	56317.2	46222.3	23837.2	23966.2	34316	17214.4
P49817	0	CAV1_MOUSE	Caveolin-1	Cav1		0	33313.1	27177.4	30416.8	18074.5	14017.7	9597.71	15773.1	17607.7	23558.6	21059.6	7993.06
O54724	1	CAVN1_MOUSE	Caveolae-associated protein 1 (Cav-p60) (Cavin-1) (Polymerase I and transcript release factor)	Cavin1		0	48839.6	50590.4	66023.3	55599.4	56690.8	63047.3	45794.5	61122	74876.5	58064.9	9217.1
Q66L44	1	CBARP_MOUSE	Voltage-dependent calcium channel beta subunit-associated regulatory protein (Downstream of Stk11 protein)	Cbarp		0	11279.3	13088.3	16492.9	14823.3	10610.3	12942.5	11627.4	11713.5	14738.2	13035.1	1960.76
P22682	1	CBL_MOUSE	E3 ubiquitin-protein ligase CBL, EC 2.3.2.27 (Casitas B-lineage lymphoma proto-oncogene) (Proto-oncogene c-Cbl) (RING-type E3 ubiquitin transferase CBL) (Signal transduction protein CBL)	Cbl		0	29795.1	29565.6	25440.7	21678.2	24458.5	25117.9	27447.5	27555.7	29368.4	26714.2	2750.74
Q8BME9	1	CBLN4_MOUSE	Cerebellin-4 (Cerebellin-like glycoprotein 1)	Cbln4		0	26757.9	37123.3	25616.1	28715.7	21108.9	32532	26845.2	17074	19663	26159.6	6311.98
P48758	1	CBR1_MOUSE	Carbonyl reductase [NADPH] 1, EC 1.1.1.184 (15-hydroxyprostaglandin dehydrogenase [NADP(+)], EC 1.1.1.196, EC 1.1.1.197) (20-beta-hydroxysteroid dehydrogenase) (Alcohol dehydrogenase [NAD(P)+] CBR1, EC 1.1.1.71) (NADPH-dependent carbonyl reductase 1) (Prostaglandin 9-ketoreductase, PG-9-KR) (Prostaglandin-E(2) 9-reductase, EC 1.1.1.189)	Cbr1		0	269316	287897	287749	284250	255274	326961	307089	275765	275646	285550	21109.3
Q8K354	1	CBR3_MOUSE	Carbonyl reductase [NADPH] 3, EC 1.1.1.184 (NADPH-dependent carbonyl reductase 3) (Quinone reductase CBR3, EC 1.6.5.10)	Cbr3		0	109865	114115	115124	120399	96447.7	148348	131265	105035	109034	116626	15363.4
Q91VT4	1	CBR4_MOUSE	3-oxoacyl-[acyl-carrier-protein] reductase, EC 1.1.1.100 (3-ketoacyl-[acyl-carrier-protein] reductase beta subunit, KAR beta subunit) (Carbonyl reductase family member 4, CBR4) (Quinone reductase CBR4, EC 1.6.5.10)	Cbr4		0	50776.4	46857	93746.8	75198	86278.4	59269.4	53412.9	91228.3	82999.1	71085.2	18575.4
Q91WT9	1	CBS_MOUSE	Cystathionine beta-synthase, EC 4.2.1.22 (Beta-thionase) (Serine sulfhydrase)	Cbs		0	15852.3	22915.9	17585.6	6084.71	16091.7	18129.4	19159.7	18104.8	14967.5	16543.5	4555.8
P23198	1	CBX3_MOUSE	Chromobox protein homolog 3 (Heterochromatin protein 1 homolog gamma, HP1 gamma) (M32) (Modifier 2 protein)	Cbx3		0	54476.6	50497.3	48051.9	60896.6	51042.4	57392	54848.2	48403	31139.9	50749.8	8479.73
Q61686	1	CBX5_MOUSE	Chromobox protein homolog 5 (Heterochromatin protein 1 homolog alpha, HP1 alpha)	Cbx5		0	33438.4	28786.3	17944.9	37004.8	20411.2	40708	35935.4	77774.4	34612.4	36290.6	17309.8
Q8K1A6	1	C2D1A_MOUSE	Coiled-coil and C2 domain-containing protein 1A (Five prime repressor element under dual repression-binding protein 1, FRE under dual repression-binding protein 1, Freud-1)	Cc2d1a		0	28094.2	28149.1	23949.2	25645.9	25532.8	25196.5	25993.8	27008.1	27389.2	26328.8	1421.84
Q8CH18	1	CCAR1_MOUSE	Cell division cycle and apoptosis regulator protein 1 (Cell cycle and apoptosis regulatory protein 1, CARP-1)	Ccar1		0	60948.6	50186.1	52195	53237.5	64007.6	83692.4	81487.1	53974.6	56834.4	61840.4	12543.9
Q8VDP4	1	CCAR2_MOUSE	Cell cycle and apoptosis regulator protein 2 (Cell division cycle and apoptosis regulator protein 2)	Ccar2		0	30638.5	31044.6	19362	23676.7	24339.6	34619.5	30013.7	28304.8	21248.7	27027.6	5098.67
Q8VE99	0	CC115_MOUSE	Coiled-coil domain-containing protein 115 (Coiled-coil protein 1, Ccp1)	Ccdc115		0	19641	20679.6	16849.1	13235.4	21139.3	34322.5	27431.3	20690.4	7226.92	20135	7757.24
Q9D8X2	1	CC124_MOUSE	Coiled-coil domain-containing protein 124	Ccdc124		0	45147.2	19401.8	22116.2	28072.3	34423.3	33363	48050.2	26695.8	19306.3	30730.7	10516.6
Q3TC33	1	CC127_MOUSE	Coiled-coil domain-containing protein 127	Ccdc127		0	32409.5	33844.3	138459	134728	133121	23047.5	38421.8	127503	153674	90578.7	56213
Q3TVA9	0	CC136_MOUSE	Coiled-coil domain-containing protein 136	Ccdc136		0	27682.5	41836.2	7584.5	40358	51728.6	4018.19	14062.7	20797.9	26646.5	26079.5	16255.7
Q3UHB8	1	CC177_MOUSE	Coiled-coil domain-containing protein 177	Ccdc177		0	87486.1	101080	72335	83800.4	67222.4	103501	95471.8	68067.3	84526.7	84832.2	13607.2
Q9JIG7	1	CCD22_MOUSE	Coiled-coil domain-containing protein 22	Ccdc22		0	33179.9	32233.3	25113.8	16563.6	17877	39071.3	36441.6	19390.7	25892.4	27307.1	8324.85
Q9D024	1	CCD47_MOUSE	PAT complex subunit CCDC47 (Adipocyte-specific protein 4) (Calumin) (Coiled-coil domain-containing protein 47)	Ccdc47		0	17835	17163.8	21260.5	24500.5	20383.6	14729.9	13940.5	17801.4	26574.8	19354.4	4235.63
Q3URS9	1	MITOK_MOUSE	Mitochondrial potassium channel, MITOK (Coiled-coil domain-containing protein 51)	Ccdc51		0	41697.4	7825.43	19392.4	20649.9	18346	12411.2	10115	14348	21710.9	18499.6	9952.62
D3YZP9	1	CCDC6_MOUSE	Coiled-coil domain-containing protein 6	Ccdc6		0	46924	50465.6	34295.2	32506	30624.7	40192.5	38140.4	29043.8	38351.8	37838.2	7230.7
Q5SNZ0	1	GRDN_MOUSE	Girdin (Akt phosphorylation enhancer, APE) (Coiled-coil domain-containing protein 88A) (G alpha-interacting vesicle-associated protein, GIV) (Girders of actin filament) (Hook-related protein 1, HkRP1)	Ccdc88a		0	27435.9	23108.5	27504.1	29625.9	30258.3	11180.7	13579.4	37947.4	32904.2	25949.4	8719.49
Q8VC31	0	CCDC9_MOUSE	Coiled-coil domain-containing protein 9	Ccdc9		0	29965.1	25010.4	32395.3	39566.7	38352.8	34536.7	39508	40048.8	32118.7	34611.4	5208.08
Q9D8L5	0	CCD91_MOUSE	Coiled-coil domain-containing protein 91 (GGA-binding partner)	Ccdc91		0	11186.8	12763.4	17277.6	20038	23825.2	7300.78	3199.79	14347.2	11150.3	13454.3	6327.16
Q8VDN4	1	CCD92_MOUSE	Coiled-coil domain-containing protein 92	Ccdc92		0	44784.4	47507.2	37039.6	49136.7	40546.9	37537.1	35373.4	31076.9	50466.9	41496.6	6784.92
Q7TQK5	1	CCD93_MOUSE	Coiled-coil domain-containing protein 93	Ccdc93		0	25879.5	20319.5	11454.1	15621.1	13876.8	13898.7	17034.8	11527.8	16192.8	16200.6	4565.36
P09240	0	CCKN_MOUSE	Cholecystokinin, CCK [Cleaved into: Cholecystokinin-33, CCK33; Cholecystokinin-12, CCK12; Cholecystokinin-8, CCK8 ]	Cck		0	365756	371154	377710	320268	305597	417353	479894	252368	233678	347086	78034
Q8K2Y9	1	CCM2_MOUSE	Cerebral cavernous malformations protein 2 homolog (Malcavernin) (Osmosensing scaffold for MEKK3)	Ccm2		0	25830	28384.9	33829.8	28850.5	31264	33198.6	30481.3	35442.4	33736.6	31224.2	3125.3
Q8BGU5	1	CCNY_MOUSE	Cyclin-Y (Cyclin fold protein 1)	Ccny		0	103971	106787	84801.5	93565.2	71576.2	113895	110482	91917.1	108898	98432.6	13997.7
Q9WU84	1	CCS_MOUSE	Copper chaperone for superoxide dismutase (Superoxide dismutase copper chaperone)	Ccs	X	0	49417.1	56455.3	52170.4	49441.2	69722.1	92998.6	70894.8	62833.9	46221.3	61128.3	14941.2
Q8QZT2	1	CCSAP_MOUSE	Centriole, cilia and spindle-associated protein	Ccsap		0	93223.7	85166.1	59790.1	72626.2	67438.8	120271	100624	57071.3	69124.3	80592.8	20946.6
P80314	1	TCPB_MOUSE	T-complex protein 1 subunit beta, TCP-1-beta (CCT-beta)	Cct2		0	72846.4	77078.3	72302.4	78229.7	74123.6	73972.3	70630.2	75795	78586.1	74840.5	2757.88
P80318	1	TCPG_MOUSE	T-complex protein 1 subunit gamma, TCP-1-gamma (CCT-gamma) (Matricin) (mTRiC-P5)	Cct3		0	159969	178533	174365	170752	183190	176861	179238	176742	181145	175644	6914.15
P80315	1	TCPD_MOUSE	T-complex protein 1 subunit delta, TCP-1-delta (A45) (CCT-delta)	Cct4		0	137631	127222	124630	115336	130485	142921	145386	127575	127436	130958	9473.37
P80316	1	TCPE_MOUSE	T-complex protein 1 subunit epsilon, TCP-1-epsilon (CCT-epsilon)	Cct5		0	148312	148241	121602	123323	138728	143916	141370	142734	125774	137111	10648.9
P80317	1	TCPZ_MOUSE	T-complex protein 1 subunit zeta, TCP-1-zeta (CCT-zeta-1)	Cct6a		0	86099	100513	77531.2	80296.6	76892.9	93966.1	85623.1	80665.7	90818.1	85822.8	8006.26
Q61390	0	TCPW_MOUSE	T-complex protein 1 subunit zeta-2, TCP-1-zeta-2 (CCT-zeta-2, Cctz-2)	Cct6b	X	0	43297.4	16420.8	21276.4	9740.93	17329.8	42083.7	36170.3	18487.3	15852.3	24517.7	12522.8
P80313	1	TCPH_MOUSE	T-complex protein 1 subunit eta, TCP-1-eta (CCT-eta)	Cct7		0	38701.8	43760.9	37001.7	35199.1	39682.5	43764.5	38700.5	40199.2	37670.8	39409	2875.54
P42932	1	TCPQ_MOUSE	T-complex protein 1 subunit theta, TCP-1-theta (CCT-theta)	Cct8		0	150376	161115	121339	128205	131203	174190	153394	141333	137606	144307	16982.2
Q8C1Y8	1	CCZ1_MOUSE	Vacuolar fusion protein CCZ1 homolog	Ccz1		0	21311.7	24754.6	24121	27022.8	25486.1	27276.2	21790.7	21314.1	26526.7	24400.4	2421.95
Q8R422	1	CD109_MOUSE	CD109 antigen (GPI-anchored alpha-2 macroglobulin-related protein) (CD antigen CD109)	Cd109	X	0	32460.3	32173.4	28025.6	22756.9	36512	32073.3	25374.5	25450.2	27856.4	29187	4395.8
O54901	1	OX2G_MOUSE	OX-2 membrane glycoprotein (MRC OX-2 antigen) (CD antigen CD200)	Cd200		0	171877	170393	117669	78677.3	89703.7	128130	145126	93371.6	86041.8	120110	36092
Q64314	0	CD34_MOUSE	Hematopoietic progenitor cell antigen CD34 (CD antigen CD34)	Cd34		0	91544.4	105534	83113	78309.7	62447.2	131370	118089	113767	117358	100170	22555.2
P56528	1	CD38_MOUSE	ADP-ribosyl cyclase/cyclic ADP-ribose hydrolase 1, EC 3.2.2.6 (2'-phospho-ADP-ribosyl cyclase) (2'-phospho-ADP-ribosyl cyclase/2'-phospho-cyclic-ADP-ribose transferase, EC 2.4.99.20) (2'-phospho-cyclic-ADP-ribose transferase) (ADP-ribosyl cyclase 1, ADPRC 1) (Cyclic ADP-ribose hydrolase 1, cADPr hydrolase 1) (I-19) (NIM-R5 antigen) (CD antigen CD38)	Cd38		0	38660.1	52933.3	78799.7	56112.3	70374.7	50107.3	49197.1	66878.4	69110.3	59130.4	12843.2
P15379	0	CD44_MOUSE	CD44 antigen (Extracellular matrix receptor III, ECMR-III) (GP90 lymphocyte homing/adhesion receptor) (HUTCH-I) (Hermes antigen) (Hyaluronate receptor) (Lymphocyte antigen 24, Ly-24) (Phagocytic glycoprotein 1, PGP-1) (Phagocytic glycoprotein I, PGP-I) (CD antigen CD44)	Cd44		0	74429.3	73618.7	113255	79783.7	93640.8	76248.9	106943	105331	87155.2	90045	15364.2
Q61735	1	CD47_MOUSE	Leukocyte surface antigen CD47 (Integrin-associated protein, IAP) (CD antigen CD47)	Cd47		0	26354.7	26457.5	14672.4	10421.7	14311.6	24393.7	31438.6	16966.4	15155.2	20019.1	7223.09
P35762	1	CD81_MOUSE	CD81 antigen (26 kDa cell surface protein TAPA-1) (Target of the antiproliferative antibody 1) (CD antigen CD81)	Cd81		0	193564	145680	103750	89083.2	158776	181789	271848	152340	116657	157054	55193.3
P40240	1	CD9_MOUSE	CD9 antigen (CD antigen CD9)	Cd9		0	38511.1	48560.6	68711.1	61647	56449.3	40116.7	46185.3	54928.3	50835.2	51771.6	9813.18
Q8BIF0	1	C99L2_MOUSE	CD99 antigen-like protein 2 (MIC2-like protein 1) (CD antigen CD99)	Cd99l2		0	67039	77742.8	40417.3	39895.5	45744	67063	58422.1	33424.6	34589.5	51593.1	16292.2
Q8R349	1	CDC16_MOUSE	Cell division cycle protein 16 homolog (Anaphase-promoting complex subunit 6, APC6) (Cyclosome subunit 6)	Cdc16		0	30558.4	34075.5	32366.5	32589.8	27485	27634.5	28487.8	29366.5	33266.3	30647.8	2518.17
Q8BGZ4	1	CDC23_MOUSE	Cell division cycle protein 23 homolog (Anaphase-promoting complex subunit 8, APC8) (Cyclosome subunit 8)	Cdc23		0	3297.75	4441.99	4128.04	17916.5	4796.45	5632.45	3600.22	23007.3	3698.94	7835.51	7304.1
Q99JP4	0	CDC26_MOUSE	Anaphase-promoting complex subunit CDC26 (Cell division cycle protein 26 homolog)	Cdc26		0	16948.1	20809.6	35229.2	56515.8	31635	14211.4	16060.9	15889.7	30705.6	26445	13772.1
Q61081	1	CDC37_MOUSE	Hsp90 co-chaperone Cdc37 (Hsp90 chaperone protein kinase-targeting subunit) (p50Cdc37) [Cleaved into: Hsp90 co-chaperone Cdc37, N-terminally processed ]	Cdc37		0	84836.2	76350.6	49925	51581.6	52807.9	66882.7	83899	48504.2	51669.2	62939.6	15209.4
P60766	1	CDC42_MOUSE	Cell division control protein 42 homolog, EC 3.6.5.2 (G25K GTP-binding protein)	Cdc42		0	121390	119153	111585	108244	127724	94594.4	92415.4	128321	103622	111894	13341.1
Q3UU96	1	MRCKA_MOUSE	Serine/threonine-protein kinase MRCK alpha, EC 2.7.11.1 (CDC42-binding protein kinase alpha)	Cdc42bpa		0	19039.9	16786.2	17998.1	20484.7	20363.4	14219.9	13960.9	23671	22581.2	18789.5	3399.56
Q7TT50	1	MRCKB_MOUSE	Serine/threonine-protein kinase MRCK beta, EC 2.7.11.1 (CDC42-binding protein kinase beta) (DMPK-like beta) (Myotonic dystrophy kinase-related CDC42-binding kinase beta, MRCK beta, Myotonic dystrophy protein kinase-like beta)	Cdc42bpb		0	37489.9	36011.8	38767.5	33861.2	36987	25516.4	26327.8	40646.2	38021.6	34847.7	5392.21
Q9JM96	1	BORG4_MOUSE	Cdc42 effector protein 4 (Binder of Rho GTPases 4)	Cdc42ep4		0	49841.5	22700.2	14037.5	21108.9	20211.7	36230	34638.3	9702.88	12322.2	24532.6	13192.8
Q6A068	1	CDC5L_MOUSE	Cell division cycle 5-like protein (Cdc5-like protein)	Cdc5l		0	16917.9	13628.5	6643.89	11844.4	9566.72	19265.5	17488.8	15198.3	11341.3	13543.9	4086.49
P70408	1	CAD10_MOUSE	Cadherin-10 (T2-cadherin)	Cdh10		0	31815.5	27482.4	39245.1	42001.4	44359.3	39437.5	30982.1	49919.2	42688	38659	7231.2
P55288	1	CAD11_MOUSE	Cadherin-11 (OSF-4) (Osteoblast cadherin, OB-cadherin)	Cdh11		0	38827.1	33047.7	41173.4	39366.3	41016.1	39463.2	36539.8	34315.3	41217.9	38329.7	3030.49
Q9WTR5	1	CAD13_MOUSE	Cadherin-13 (Heart cadherin, H-cadherin) (Truncated cadherin, T-cad, T-cadherin)	Cdh13		0	37845.4	33201.2	33412	33280.9	30231.9	38424.2	33222.4	25070.6	24326	32112.7	4898.07
P15116	1	CADH2_MOUSE	Cadherin-2 (Neural cadherin, N-cadherin) (CD antigen CD325)	Cdh2		0	64961.9	55158.1	60920.8	61848.6	59883.9	64876	70010.5	51666.2	60868	61132.7	5419.73
P97326	0	CADH6_MOUSE	Cadherin-6 (Kidney cadherin, K-cadherin)	Cdh6	X	0	9103.48	796.304	19619.4	20781.7	22606.2	10687.3	5322.86	29343.5	32967	16803.1	10958.3
Q9DB75	1	CDIP1_MOUSE	Cell death-inducing p53-target protein 1 (LITAF-like protein)	Cdip1	X	0	58401.8	67051.1	56520.8	37246.4	20581.2	50275.3	52635.7	26221.1	40706.2	45515.5	15450.8
Q8VDP6	0	CDIPT_MOUSE	CDP-diacylglycerol--inositol 3-phosphatidyltransferase, EC 2.7.8.11 (Phosphatidylinositol synthase, PI synthase, PtdIns synthase)	Cdipt		0	4776.52	7006.13	10601.6	333.161	1.0576	56240.8	24337.1	5479.87	14697.6	13719.3	17648.7
O35495	1	CDK14_MOUSE	Cyclin-dependent kinase 14, EC 2.7.11.22 (Cell division protein kinase 14) (Serine/threonine-protein kinase PFTAIRE-1)	Cdk14		0	78505.7	84550.3	59899	54895	61306	89911.9	79131.2	69945.4	59357.6	70833.6	12632.8
Q04735	1	CDK16_MOUSE	Cyclin-dependent kinase 16, EC 2.7.11.22 (CRK5) (Cell division protein kinase 16) (PCTAIRE-motif protein kinase 1) (Serine/threonine-protein kinase PCTAIRE-1)	Cdk16		0	20100.5	20254.2	25572.1	23197	20993.9	17492.2	17412.6	20958.1	25937.2	21324.2	3076.16
Q8K0D0	1	CDK17_MOUSE	Cyclin-dependent kinase 17, EC 2.7.11.22 (Cell division protein kinase 17) (PCTAIRE-motif protein kinase 2) (Serine/threonine-protein kinase PCTAIRE-2)	Cdk17		0	58354.9	54799.2	56681.3	58087.7	67998.6	49897.5	49548.2	64240.9	69460.2	58785.4	7192.93
Q04899	0	CDK18_MOUSE	Cyclin-dependent kinase 18, EC 2.7.11.22 (Cell division protein kinase 18) (PCTAIRE-motif protein kinase 3) (Serine/threonine-protein kinase PCTAIRE-3)	Cdk18		0	8770.39	9655.37	7936.96	4717.5	9347.65	11278.6	11325.2	4576.98	11035	8738.17	2592.26
P49615	1	CDK5_MOUSE	Cyclin-dependent kinase 5, EC 2.7.11.1 (Cell division protein kinase 5) (Cyclin-dependent-like kinase 5) (Serine/threonine-protein kinase PSSALRE) (Tau protein kinase II catalytic subunit, TPKII catalytic subunit)	Cdk5		0	67764.4	81673.1	68910.1	77206.5	80482.5	79700	74730.2	75476.7	68797	74971.2	5359.06
O35926	1	CD5R2_MOUSE	Cyclin-dependent kinase 5 activator 2, CDK5 activator 2 (Cyclin-dependent kinase 5 regulatory subunit 2) (p39) (p39I)	Cdk5r2		0	31175.1	4400.68	5125.15	3123.15	8043.14	7092.68	22093.1	9692.91	4500.23	10582.9	9595.59
Q99LM2	1	CK5P3_MOUSE	CDK5 regulatory subunit-associated protein 3	Cdk5rap3		0	24199.4	21055	27516.4	28280.6	25840.5	23246.6	21668.7	21839.2	28528.3	24686.1	2952.32
Q3UTQ8	1	CDKL5_MOUSE	Cyclin-dependent kinase-like 5, EC 2.7.11.22	Cdkl5		0	32521.2	31328.6	24546.3	21319.6	30889.9	37059.9	26043.5	26887.5	30083.5	28964.4	4737.42
P46414	1	CDN1B_MOUSE	Cyclin-dependent kinase inhibitor 1B (Cyclin-dependent kinase inhibitor p27) (p27Kip1)	Cdkn1b		0	20190.5	13122.9	6199.6	5389.52	6274.93	9486.21	15670.4	6044.15	3337.68	9523.99	5630.15
Q8BI72	1	CARF_MOUSE	CDKN2A-interacting protein (Collaborator of ARF)	Cdkn2aip		0	21014.6	14763.3	10684	11180.2	13938.5	16587.2	15117.2	9406.89	8103.03	13421.7	4024
P98191	0	CDS1_MOUSE	Phosphatidate cytidylyltransferase 1, EC 2.7.7.41 (CDP-DAG synthase 1) (CDP-DG synthase 1) (CDP-diacylglycerol synthase 1, CDS 1) (CDP-diglyceride pyrophosphorylase 1) (CDP-diglyceride synthase 1) (CTP:phosphatidate cytidylyltransferase 1)	Cds1		0	18.8111	6127.99	11457.7	16725.1	14794.2	13542.1	7563.58	14641.6	15665.7	11170.8	5531.1
Q99L43	1	CDS2_MOUSE	Phosphatidate cytidylyltransferase 2, EC 2.7.7.41 (CDP-DAG synthase 2) (CDP-DG synthase 2) (CDP-diacylglycerol synthase 2, CDS 2) (CDP-diglyceride pyrophosphorylase 2) (CDP-diglyceride synthase 2) (CTP:phosphatidate cytidylyltransferase 2)	Cds2		0	41674.4	31778.8	37458.2	46312.3	35315.4	16935.4	56929.3	38741.6	41342.6	38498.7	10841.6
Q7TPC1	0	CDSN_MOUSE	Corneodesmosin	Cdsn	X	0	42000.7	46200.6	99784.3	180990	127944	211492	212093	83337.7	48088.3	116881	69822.6
Q4VAA2	1	CDV3_MOUSE	Protein CDV3 (Carnitine deficiency-associated protein 3) (Tyrosine-phosphorylated protein 36, TPP36)	Cdv3		0	80086.6	79207.1	59946.3	66230.6	63522.5	70256.4	90162.1	49543.3	61778.4	68970.4	12383.8
P28659	0	CELF1_MOUSE	CUGBP Elav-like family member 1, CELF-1 (50 kDa nuclear polyadenylated RNA-binding protein) (Brain protein F41) (Bruno-like protein 2) (CUG triplet repeat RNA-binding protein 1, CUG-BP1) (CUG-BP- and ETR-3-like factor 1) (Deadenylation factor CUG-BP) (Deadenylation factor EDEN-BP) (Embryo deadenylation element-binding protein homolog, EDEN-BP homolog) (RNA-binding protein BRUNOL-2)	Celf1		0	60570.5	102217	49398.1	16096.9	93869.8	131215	85552.8	98016.5	107326	82695.8	34898.5
Q9Z0H4	1	CELF2_MOUSE	CUGBP Elav-like family member 2, CELF-2 (Bruno-like protein 3) (CUG triplet repeat RNA-binding protein 2, CUG-BP2) (CUG-BP- and ETR-3-like factor 2) (ELAV-type RNA-binding protein 3, ETR-3, mETR-3) (Neuroblastoma apoptosis-related RNA-binding protein, mNapor) (RNA-binding protein BRUNOL-3)	Celf2		0	61835.6	76553.2	62206.5	73957.1	57024.4	79075.3	72816.7	88195.6	57359.7	69891.6	10813.2
Q7TSY6	0	CELF4_MOUSE	CUGBP Elav-like family member 4, CELF-4 (Bruno-like protein 4) (CUG-BP- and ETR-3-like factor 4) (RNA-binding protein BRUNOL-4)	Celf4	X	0	8447.06	5363.92	6424.71	6809.58	7542.38	8868.24	9139.06	8069.3	7866.99	7614.58	1224.42
Q9JKC6	1	CEND_MOUSE	Cell cycle exit and neuronal differentiation protein 1 (BM88 antigen)	Cend1		0	17281	13321.4	11194.2	13660.3	11958.9	12846.1	13280.4	12240.9	10365	12905.4	1960.63
Q9CXS4	1	CENPV_MOUSE	Centromere protein V, CENP-V (Proline-rich protein 6)	Cenpv		0	40106.3	44184.8	44065.1	43440.6	37625.5	59474.4	46984.9	45358.7	31901.9	43682.5	7515.13
Q6A065	1	CE170_MOUSE	Centrosomal protein of 170 kDa, Cep170	Cep170		0	44485.7	40139.7	30694.9	32117.4	35203.1	41059.3	45168.8	36969.1	32838.7	37630.7	5357.95
Q80U49	1	C170B_MOUSE	Centrosomal protein of 170 kDa protein B (Centrosomal protein 170B, Cep170B)	Cep170b		0	32676.4	32123.4	29275.1	34468.6	32191.9	31238.7	31246.8	31521.7	32636.9	31931.1	1403.87
Q8BQ48	0	CE295_MOUSE	Centrosomal protein of 295 kDa	Cep295	X	0	107962	106931	118689	122902	133403	138785	103030	140357	152452	124946	17298
Q9EQG9	0	CERT_MOUSE	Ceramide transfer protein, CERT (Collagen type IV alpha-3-binding protein) (Goodpasture antigen-binding protein, GPBP) (START domain-containing protein 11, StARD11) (StAR-related lipid transfer protein 11)	Cert1		0	46287.6	48383.1	63586.2	71620.7	53881.5	59540	45007.3	36370.4	64230.6	54323	11288.9
P41209	0	CETN1_MOUSE	Centrin-1 (Caltractin)	Cetn1	X	0	12021.5	19356.5	13931.4	22888.6	13867.4	10617.8	15285.1	20526.3	16077.5	16063.6	4082.12
Q0VFX2	0	CF157_MOUSE	Cilia- and flagella-associated protein 157	Cfap157	X	0	7.07875	2143.56	811.599	482.495	696.54	2.64013	6.35717	1574.65	713.745	715.408	737.759
Q8BTU1	1	CFA20_MOUSE	Cilia- and flagella-associated protein 20 (Gene trap locus 3 protein)	Cfap20		0	44988.4	11160.1	35652.3	38497.5	36479.3	38194.8	27682.7	20204.2	28222.1	31231.3	10510.3
Q8C6E0	0	CFA36_MOUSE	Cilia- and flagella-associated protein 36 (Coiled-coil domain-containing protein 104)	Cfap36		0	68800.9	26357.2	39628.9	85400.1	78517.4	106264	111155	77318.1	15215.5	67628.5	33821.8
Q3UJP5	1	CF418_MOUSE	Cilia- and flagella-associated protein 418	Cfap418		0	31686.3	33867.5	33023	31361.4	38804.9	32449.2	45363.6	24958.8	36045.5	34173.4	5629.93
O88271	0	CFDP1_MOUSE	Craniofacial development protein 1 (27 kDa craniofacial protein) (Bucentaur) (Protein Cp27)	Cfdp1		0	25465.3	30162.3	21311.6	28893.9	18571.2	48477	45231.4	21869.3	21181.3	29018.1	10819.6
P18760	1	COF1_MOUSE	Cofilin-1 (Cofilin, non-muscle isoform)	Cfl1		0	219584	233174	125960	141221	151491	240556	195241	135696	112855	172864	49426.3
P45591	1	COF2_MOUSE	Cofilin-2 (Cofilin, muscle isoform)	Cfl2		0	144776	133739	106645	93643	82787	162149	148869	80005.6	87187	115533	31951.4
Q03059	1	CLAT_MOUSE	Choline O-acetyltransferase, CHOACTase, ChAT, Choline acetylase, EC 2.3.1.6	Chat		0	29556.7	22686	31712.6	29053.1	25449.9	29783.6	25525.9	24251.8	30667.3	27631.9	3187.94
Q9D1L0	1	CHCH2_MOUSE	Coiled-coil-helix-coiled-coil-helix domain-containing protein 2	Chchd2		0	52129.4	43100.2	60148.8	51215.9	58110.5	59977.9	54485	78752.4	54690.7	56956.8	9716.02
Q9CRB9	1	MIC19_MOUSE	MICOS complex subunit Mic19 (Coiled-coil-helix-coiled-coil-helix domain-containing protein 3)	Chchd3		0	73947.9	71415.9	113367	97581.7	127333	84003.2	66423.1	125077	115153	97144.7	23968.2
Q8VEA4	0	MIA40_MOUSE	Mitochondrial intermembrane space import and assembly protein 40 (Coiled-coil-helix-coiled-coil-helix domain-containing protein 4)	Chchd4		0	23456.7	21414	59460	64492.8	51686.2	15563	26322.6	80210.8	92051.2	48295.3	27895.9
Q91VN4	1	MIC25_MOUSE	MICOS complex subunit Mic25 (Coiled-coil-helix-coiled-coil-helix domain-containing protein 6)	Chchd6		0	30680.7	27691.6	55314.9	51845.1	62557.2	26367.2	27795.8	63659	53951.2	44429.2	15947.8
Q8K2Q5	1	CHCH7_MOUSE	Coiled-coil-helix-coiled-coil-helix domain-containing protein 7	Chchd7		0	943.647	4773.42	9248.3	10473.5	8496.23	344.105	1559.71	7185.41	7107.29	5570.18	3816.75
Q6PDQ2	1	CHD4_MOUSE	Chromodomain-helicase-DNA-binding protein 4, CHD-4, EC 3.6.4.12	Chd4		0	8382.23	10333.4	5731.88	8169.03	7238.18	7547.53	3796.95	8359.46	7305.75	7429.38	1833.55
Q8CGZ0	0	CHERP_MOUSE	Calcium homeostasis endoplasmic reticulum protein (SR-related CTD-associated factor 6)	Cherp		0	22405.6	51291.4	15911.5	19401.5	18388	50573.6	30110.5	4678.7	20670.2	25936.8	15650.7
P16014	1	SCG1_MOUSE	Secretogranin-1 (Chromogranin-B, CgB) (Secretogranin I, SgI) [Cleaved into: CCB peptide; PE-11 ]	Chgb		0	15127.1	9330.93	7702.43	10187.1	10796.8	11781.2	12844.8	6683.72	6035.57	10054.4	2971.45
Q922Q9	0	CHID1_MOUSE	Chitinase domain-containing protein 1	Chid1		0	2166.34	7565.75	4221.04	7471.78	10432.4	6026.39	1408.06	9082.4	5452.79	5980.77	3020.96
O55229	1	CHKB_MOUSE	Choline/ethanolamine kinase (Choline kinase beta, CK, CKB, EC 2.7.1.32) (Ethanolamine kinase, EK, EC 2.7.1.82) (choline/ethanolamine kinase beta, CKEKB)	Chkb		0	44208.6	45827.7	44148.6	46372.4	41599	56789.1	60571.2	43551.5	41639.3	47189.7	6774.68
P70232	1	NCHL1_MOUSE	Neural cell adhesion molecule L1-like protein (Cell adhesion molecule with homology to L1CAM) (Chl1-like protein) (Close homolog of L1) [Cleaved into: Processed neural cell adhesion molecule L1-like protein ]	Chl1		0	42802.8	40309.2	36683.7	36210.1	30068.6	50588.5	51231.4	34069.2	31387.3	39261.2	7702.65
Q9QXG2	1	RAE1_MOUSE	Rab proteins geranylgeranyltransferase component A 1 (Choroideremia protein homolog) (Rab escort protein 1, REP-1)	Chm		0	52284.2	43671.5	32719.5	26614.1	26951.4	46402.7	50234	21624.4	27954	36495.1	11644.6
Q9CQD4	0	CH1B2_MOUSE	Charged multivesicular body protein 1b-2 (Chromatin-modifying protein 1b-2, CHMP1b-2)	Chmp1b2	X	0	76179.3	73633.7	83200.4	74244.2	66183	103300	85593.4	98541.8	68258.8	81014.9	12922.7
Q9DB34	1	CHM2A_MOUSE	Charged multivesicular body protein 2a (Chromatin-modifying protein 2a, CHMP2a) (Vacuolar protein sorting-associated protein 2, mVps2)	Chmp2a		0	62725.1	58130.4	56377.2	55266.5	47552.8	68635.5	67972.7	30239.2	50897.3	55310.7	11780.2
Q8BJF9	0	CHM2B_MOUSE	Charged multivesicular body protein 2b (Chromatin-modifying protein 2b, CHMP2b)	Chmp2b		0	169473	153263	173256	143023	161353	117649	121453	141677	131662	145868	20067.5
Q9CQ10	1	CHMP3_MOUSE	Charged multivesicular body protein 3 (Chromatin-modifying protein 3) (Vacuolar protein sorting-associated protein 24)	Chmp3		0	50363.3	45735.6	47839.1	58830.9	52802.9	55429.1	43530.1	55963.8	63032.1	52614.1	6364.58
Q9D8B3	1	CHM4B_MOUSE	Charged multivesicular body protein 4b (Chromatin-modifying protein 4b, CHMP4b)	Chmp4b		0	125798	135405	128950	160158	144493	133230	130636	176077	157337	143565	17294.1
Q9D7S9	1	CHMP5_MOUSE	Charged multivesicular body protein 5 (Chromatin-modifying protein 5) (SNF7 domain-containing protein 2)	Chmp5		0	56211.8	60844.9	61068.7	86266.5	109127	75759.9	93258.2	79344.9	43416.9	73922	20551.3
P0C0A3	1	CHMP6_MOUSE	Charged multivesicular body protein 6 (Chromatin-modifying protein 6)	Chmp6		0	109426	87388	69693.7	63083.8	70948.5	129817	120333	67029.8	57633.4	86150.3	26998.4
Q8R1T1	1	CHMP7_MOUSE	Charged multivesicular body protein 7 (Chromatin-modifying protein 7)	Chmp7		0	41105.5	37879.1	36758.8	34086.5	27043.4	44971.6	43852.6	35444.8	39010.9	37794.8	5438.15
Q91V57	1	CHIN_MOUSE	N-chimaerin (A-chimaerin) (Alpha-chimerin) (N-chimerin, NC) (Rho GTPase-activating protein 2)	Chn1		0	64847.8	63978.7	64720.9	64176.2	54867.1	76714.4	76313.4	52679.5	67103.9	65044.7	8108.04
Q9D1P4	1	CHRD1_MOUSE	Cysteine and histidine-rich domain-containing protein 1 (CHORD domain-containing protein 1, CHORD-containing protein 1, Chp-1) (Protein morgana)	Chordc1		0	16136.7	24515.2	15945	14322.8	16023	22578.8	22319.5	15456.4	13967.2	17918.3	4029.12
P61022	1	CHP1_MOUSE	Calcineurin B homologous protein 1 (Calcineurin B-like protein) (Calcium-binding protein CHP) (Calcium-binding protein p22) (EF-hand calcium-binding domain-containing protein p22) (Sid 470) (p24)	Chp1		0	43631.8	39668.1	50068.6	66233.1	53530	59847.5	67782.8	50417.4	47292.6	53163.5	9707.69
P12657	1	ACM1_MOUSE	Muscarinic acetylcholine receptor M1	Chrm1		0	209124	100677	72686.9	92104.7	70617.9	188186	281511	59152	107194	131250	76839.1
Q9ERZ3	1	ACM3_MOUSE	Muscarinic acetylcholine receptor M3 (Mm3 mAChR)	Chrm3	X	0	27711.4	34456.6	46919.9	20760.9	12983.4	28349.6	24298.7	51645.7	34453.8	31286.7	12221.9
Q9CY57	1	CHTOP_MOUSE	Chromatin target of PRMT1 protein (Friend of PRMT1 protein) (Small arginine- and glycine-rich protein, SRAG)	Chtop		0	17034.1	18867.8	26724.8	18964.1	21804.6	26977.1	29843	29940.2	15891	22894.1	5539.71
Q9D187	1	CIA2B_MOUSE	Cytosolic iron-sulfur assembly component 2B (Mitotic spindle-associated MMXD complex subunit MIP18)	Ciao2b		0	21252.2	20998.6	16215.4	19870.5	18815.4	24066.1	23905.4	37635.5	10334.1	21454.8	7378.07
Q8WTY4	1	CPIN1_MOUSE	Anamorsin (Cytokine-induced apoptosis inhibitor 1) (Fe-S cluster assembly protein DRE2 homolog)	Ciapin1		0	63568.3	56790.3	45165.5	36260.2	50778.1	44473.4	57906.8	24904.2	32997	45871.5	12755
P60824	1	CIRBP_MOUSE	Cold-inducible RNA-binding protein (A18 hnRNP) (Glycine-rich RNA-binding protein CIRP)	Cirbp		0	20305.5	17406.9	29989.4	25503.5	51765.4	29128.9	23235.6	38948.8	22391.9	28741.8	10704.9
Q91WS0	1	CISD1_MOUSE	CDGSH iron-sulfur domain-containing protein 1 (MitoNEET)	Cisd1		0	11848.9	9914.86	11417.2	10584.2	10468.7	8087.06	8981.49	16021.6	13626.7	11216.8	2418.17
Q8BMK4	1	CKAP4_MOUSE	Cytoskeleton-associated protein 4 (63-kDa cytoskeleton-linking membrane protein, Climp-63, p63)	Ckap4		0	21985.5	24885.1	19130.1	27439.2	21384.9	18725.1	17141.5	20096.4	19413.9	21133.5	3248.22
A2AGT5	1	CKAP5_MOUSE	Cytoskeleton-associated protein 5	Ckap5		0	34510.4	31917.1	31116	32645.2	32751.4	27213.9	25775	32838	35370.1	31570.8	3164.86
Q04447	1	KCRB_MOUSE	Creatine kinase B-type, EC 2.7.3.2 (B-CK) (Creatine kinase B chain) (Creatine phosphokinase B-type, CPK-B)	Ckb		0	840025	960554	989031	932709	984080	977802	971815	893156	977736	947434	50472.7
P07310	0	KCRM_MOUSE	Creatine kinase M-type, EC 2.7.3.2 (Creatine kinase M chain) (Creatine phosphokinase M-type, CPK-M) (M-CK)	Ckm		0	51580.2	65074.6	36083.7	13517.8	17739.3	67856.2	49164.4	13514.2	31320.3	38427.9	21182.4
P30275	1	KCRU_MOUSE	Creatine kinase U-type, mitochondrial, EC 2.7.3.2 (Acidic-type mitochondrial creatine kinase, Mia-CK) (Ubiquitous mitochondrial creatine kinase, U-MtCK)	Ckmt1		0	143866	127411	439487	406833	415446	138040	128312	410006	443005	294712	152631
Q6P8J7	0	KCRS_MOUSE	Creatine kinase S-type, mitochondrial, EC 2.7.3.2 (Basic-type mitochondrial creatine kinase, Mib-CK) (Sarcomeric mitochondrial creatine kinase, S-MtCK)	Ckmt2		0	7019.11	4775.84	10050.9	9245.47	14474.7	3061.73	3422.76	11937.7	10977.9	8329.56	3996.39
Q80TV8	1	CLAP1_MOUSE	CLIP-associating protein 1 (Cytoplasmic linker-associated protein 1)	Clasp1		0	34415.9	28097.5	31882.6	33770.8	33012.7	25564.2	25238.7	27853	34934.5	30530	3852.53
Q8BRT1	1	CLAP2_MOUSE	CLIP-associating protein 2 (Cytoplasmic linker-associated protein 2)	Clasp2		0	49076.1	41961.1	40037.9	38347.5	41174.7	37532.5	42465.5	42861	43455.5	41879.1	3369.86
Q99LI2	1	CLCC1_MOUSE	Chloride channel CLIC-like protein 1	Clcc1		0	54539.5	3120.98	3443.92	3930.65	5945.59	2173.37	15656.4	3688.39	4842.43	10815.7	16885.8
P51791	1	CLCN3_MOUSE	H(+)/Cl(-) exchange transporter 3 (Chloride channel protein 3, ClC-3) (Chloride transporter ClC-3)	Clcn3		0	44467.6	50232.8	65318.6	70015.8	55755.9	34569.6	37508.7	63214.5	69068.3	54461.3	13473.6
Q61418	1	CLCN4_MOUSE	H(+)/Cl(-) exchange transporter 4 (Chloride channel protein 4, ClC-4) (Chloride transporter ClC-4)	Clcn4		0	28189.5	25830.6	34235.8	41546.5	36474.2	30080.9	36632.2	47190.9	56655.1	37426.2	9794.9
O35454	1	CLCN6_MOUSE	H(+)/Cl(-) exchange transporter 6 (Chloride channel protein 6, ClC-6) (Chloride transport protein 6)	Clcn6		0	14776.1	10969.3	3962.16	9299.09	7877.37	1939.53	7437.77	10917.6	9468.26	8516.34	3841.43
Q60771	0	CLD11_MOUSE	Claudin-11 (Oligodendrocyte transmembrane protein) (Oligodendrocyte-specific protein)	Cldn11		0	48847.7	119303	465163	334849	445173	109934	195813	360425	378337	273094	156345
Q9Z0S7	0	CLD9_MOUSE	Claudin-9	Cldn9	X	0	2279.13	2050.99	2223.03	20493.5	13596.1	4627.85	8377.75	26857.9	577.648	9009.33	9367.19
P0C7M9	0	CLC2L_MOUSE	C-type lectin domain family 2 member L	Clec2l		0	24364	25528.3	11905.1	7631.66	15193	13491.2	22517.8	23114.4	5155.33	16544.5	7603.63
Q9Z1Q5	1	CLIC1_MOUSE	Chloride intracellular channel protein 1 (Nuclear chloride ion channel 27, NCC27)	Clic1		0	43735	35779.3	38939.3	41397.7	44863.5	44558.8	40937.9	43914	39040.1	41462.8	3105.26
Q9QYB1	1	CLIC4_MOUSE	Chloride intracellular channel protein 4, mc3s5/mtCLIC	Clic4		0	51602	69586.5	46675.1	50635.4	49282.9	60423.8	98429.9	17669.7	44536.3	54315.7	21678.8
Q99KN9	1	EPN4_MOUSE	Clathrin interactor 1 (Enthoprotin) (Epsin-4) (Epsin-related protein, EpsinR)	Clint1		0	33705.7	31902.4	34671.5	43305.2	34050.8	24733.2	25534.2	35939.8	43586.8	34158.8	6562.33
Q922J3	1	CLIP1_MOUSE	CAP-Gly domain-containing linker protein 1 (Cytoplasmic linker protein 170, CLIP-170) (Restin)	Clip1		0	37668.3	34883.1	30962.9	35780.8	33569.1	24748	27485	32312.7	37370.6	32753.4	4402.88
Q9Z0H8	1	CLIP2_MOUSE	CAP-Gly domain-containing linker protein 2 (Cytoplasmic linker protein 115, CLIP-115) (Cytoplasmic linker protein 2)	Clip2		0	44664.4	40084.6	36747.6	40078.4	39604.7	34531.4	33852.8	40318.4	41093.5	38997.3	3399.39
B9EHT4	1	CLIP3_MOUSE	CAP-Gly domain-containing linker protein 3 (Cytoplasmic linker protein 170-related 59 kDa protein, CLIP-170-related 59 kDa protein, CLIPR-59)	Clip3		0	28669.7	94307.9	193014	197511	182612	404540	31552.7	114593	214507	162367	115028
Q8C5W0	1	CLMN_MOUSE	Calmin (Calponin-like transmembrane domain protein)	Clmn		0	28783	31598	37267.1	42848.2	46924.4	26855.4	27562.6	44966.6	43199.1	36667.2	8080.4
Q8R373	1	CLMP_MOUSE	CXADR-like membrane protein (Adipocyte adhesion molecule) (Adipocyte-specific protein 5) (Coxsackie- and adenovirus receptor-like membrane protein, CAR-like membrane protein)	Clmp		0	11265.4	10861.2	12067.5	22425.6	11305.5	21115	7321.15	21597.9	14076.1	14670.6	5570.39
O88696	1	CLPP_MOUSE	ATP-dependent Clp protease proteolytic subunit, mitochondrial, EC 3.4.21.92 (Endopeptidase Clp)	Clpp		0	47493.5	47082.4	60541.5	60080.5	52972.7	62886.3	57838.5	46538.8	50226.9	53962.3	6467.22
Q8VBZ3	1	CLPT1_MOUSE	Cleft lip and palate transmembrane protein 1 homolog (Thymic epithelial cell surface antigen)	Clptm1		0	93346.4	11581.1	7776.62	5925.03	4725.95	20362.2	56723	6534.58	5915.03	23654.4	30902.3
Q9EPL2	1	CSTN1_MOUSE	Calsyntenin-1 (Alcadein-alpha, Alc-alpha) [Cleaved into: Soluble Alc-alpha, SAlc-alpha; CTF1-alpha (C-terminal fragment 1-alpha) ]	Clstn1		0	43023.9	36457.6	52476.5	32937	28327.5	48908.8	52175.1	36010	19020.3	38815.2	11371.7
Q99JH7	1	CSTN3_MOUSE	Calsyntenin-3 (Alcadein-beta, Alc-beta)	Clstn3		0	11484.3	13079.4	13954.9	20833.1	18803.1	6925.77	10423.3	21134.5	19404.1	15115.8	5107.28
O08585	1	CLCA_MOUSE	Clathrin light chain A, Lca	Clta		0	93939.7	101650	155454	162725	158532	76168.4	86862.3	167376	167597	130034	39061.2
Q6IRU5	1	CLCB_MOUSE	Clathrin light chain B, Lcb	Cltb		0	133567	132881	166300	169656	150847	125464	113617	147723	186516	147397	23503.4
Q68FD5	1	CLH1_MOUSE	Clathrin heavy chain 1	Cltc		0	309990	300060	385327	386924	425267	163470	158051	435123	393418	328625	105492
Q06890	1	CLUS_MOUSE	Clusterin (Apolipoprotein J, Apo-J) (Clustrin) (Sulfated glycoprotein 2, SGP-2) [Cleaved into: Clusterin beta chain; Clusterin alpha chain ]	Clu		0	82347.2	86966.3	96265.4	94412.9	86936.4	94062.6	122403	82306.3	81301	91889.1	12772.6
Q5SW19	1	CLU_MOUSE	Clustered mitochondria protein homolog	Cluh		0	26274.3	26615.9	26100.8	26790.7	21482.3	36015.2	31615.7	19361.4	26274.5	26725.6	4908.5
Q9D4C9	1	CLVS1_MOUSE	Clavesin-1 (Retinaldehyde-binding protein 1-like 1)	Clvs1		0	110281	106292	91949.8	77966.8	89576	107432	107693	94140	103928	98806.6	10929.2
Q8BG92	1	CLVS2_MOUSE	Clavesin-2 (Retinaldehyde-binding protein 1-like 2)	Clvs2		0	42765.3	43729.6	41391	34182.9	34011.5	43882.8	37722.1	38466.1	34833	38998.3	4084.67
Q8R4N0	1	CLYBL_MOUSE	Citramalyl-CoA lyase, mitochondrial, EC 4.1.3.25 ((3S)-malyl-CoA thioesterase, EC 3.1.2.30) (Beta-methylmalate synthase, EC 2.3.3.-) (Citrate lyase subunit beta-like protein, mitochondrial, Citrate lyase beta-like) (Malate synthase, EC 2.3.3.9)	Clybl		0	37066.4	31283.4	46169.4	51018.5	56611.8	37506.9	37207.3	66206.5	52949.8	46224.4	11400.7
Q99KK2	1	NEUA_MOUSE	N-acylneuraminate cytidylyltransferase, EC 2.7.7.43 (CMP-N-acetylneuraminic acid synthase, CMP-NeuNAc synthase)	Cmas		0	46809.3	41535.5	39507.9	41189.2	32809.2	55686.8	52934.5	44313.3	38914.7	43744.5	7150.67
Q8R1G2	1	CMBL_MOUSE	Carboxymethylenebutenolidase homolog, EC 3.1.-.-	Cmbl		0	37692.1	36718.9	30114.7	39802	28777.7	50028.5	50434.8	23832.3	25275.7	35853	9827.67
Q9D486	0	CMIP_MOUSE	C-Maf-inducing protein, c-Mip	Cmip		0	21825.1	20975.6	22696.9	23492.4	26944	24404.6	18334.8	22716.3	26659.1	23116.5	2703.06
Q9DBP5	1	KCY_MOUSE	UMP-CMP kinase, EC 2.7.4.14 (Deoxycytidylate kinase, CK, dCMP kinase) (Nucleoside-diphosphate kinase, EC 2.7.4.6) (Uridine monophosphate/cytidine monophosphate kinase, UMP/CMP kinase, UMP/CMPK)	Cmpk1		0	48802.5	37932.9	29851.2	28626.8	32541.8	39152.9	50619.3	29549	31998.8	36563.9	8293.05
Q3U5Q7	1	CMPK2_MOUSE	UMP-CMP kinase 2, mitochondrial, EC 2.7.4.14 (Nucleoside-diphosphate kinase, EC 2.7.4.6) (Thymidylate kinase LPS-inducible member, TYKi)	Cmpk2		0	53772.5	52668.4	68526	64325.4	65520.4	52683.3	58485.2	71788.4	73059.7	62314.4	8151.34
Q8CJ61	1	CKLF4_MOUSE	CKLF-like MARVEL transmembrane domain-containing protein 4 (Chemokine-like factor superfamily member 4)	Cmtm4		0	84746.1	84001.3	72669.3	60936.4	54598	82687	79352.3	45128.9	57666.2	69087.3	14797
Q9D6G9	1	CKLF5_MOUSE	CKLF-like MARVEL transmembrane domain-containing protein 5 (Chemokine-like factor superfamily member 5)	Cmtm5		0	64379.8	65518.7	114715	117719	108320	57167.6	83438.4	106510	97808.7	90619.8	23509.8
Q9DBC3	0	CMTR1_MOUSE	Cap-specific mRNA (nucleoside-2'-O-)-methyltransferase 1, EC 2.1.1.57 (Cap methyltransferase 1) (Cap1 2'O-ribose methyltransferase 1, MTr1) (FtsJ methyltransferase domain-containing protein 2)	Cmtr1		0	38518.4	27304.6	45337.8	50973.2	85046.2	46032.1	31257.2	52645.7	44945.9	46895.7	16623.3
P53996	0	CNBP_MOUSE	CCHC-type zinc finger nucleic acid binding protein (Cellular nucleic acid-binding protein, CNBP) (Zinc finger protein 9)	Cnbp		0	37963.2	42459.6	63664.2	53323.8	42829.3	23333.1	18389.4	44423.2	38144.3	40503.4	13789.7
Q9D1A2	1	CNDP2_MOUSE	Cytosolic non-specific dipeptidase, EC 3.4.13.18 (CNDP dipeptidase 2) (Glutamate carboxypeptidase-like protein 1) (Threonyl dipeptidase)	Cndp2		0	136203	141102	118704	132565	127175	142464	140507	122376	122061	131462	9162.12
O35089	1	CNIH2_MOUSE	Protein cornichon homolog 2, CNIH-2 (Cornichon family AMPA receptor auxiliary protein 2) (Cornichon-like protein)	Cnih2		0	1.46202e+06	421943	432796	372687	432925	540706	1.42362e+06	409382	488942	665003	443683
Q80YA9	1	CNKR2_MOUSE	Connector enhancer of kinase suppressor of ras 2, Connector enhancer of KSR 2 (CNK homolog protein 2, CNK2)	Cnksr2		0	75032.3	73540.6	82228.1	88599	87707.6	63085.1	50902.2	98986.5	97434.6	79724	15816.4
Q9DAW9	1	CNN3_MOUSE	Calponin-3 (Calponin, acidic isoform)	Cnn3		0	68547.9	63393.1	46018.8	41265.4	42612.5	49221.2	65936.2	49623.9	51308.4	53103	10246.2
Q0GA42	1	CNNM1_MOUSE	Metal transporter CNNM1 (Ancient conserved domain-containing protein 1, mACDP1) (Cyclin-M1) (Cyclin-like protein 1, CLP-1)	Cnnm1		0	20994.3	22733.2	29760.9	31160	22992.9	23370.5	20476.1	26373	23040.3	24544.6	3755.07
Q3TWN3	1	CNNM2_MOUSE	Metal transporter CNNM2 (Ancient conserved domain-containing protein 2, mACDP2) (Cyclin-M2)	Cnnm2		0	9999.92	9361.51	11234.4	12148	13157.4	10088.2	7522.73	17043.5	14700.9	11695.2	2926.31
Q6ZQ08	1	CNOT1_MOUSE	CCR4-NOT transcription complex subunit 1 (CCR4-associated factor 1)	Cnot1		0	32166.3	34153.9	27633.7	32384.9	31314.1	35941.3	31242.2	29149.7	32305.2	31810.1	2458.43
Q9CWN7	1	CNO11_MOUSE	CCR4-NOT transcription complex subunit 11	Cnot11		0	108201	27895.4	17074.1	19992.5	13192.2	36602.4	76445.7	11164.1	14941.5	36167.6	33744.5
Q8C5L3	1	CNOT2_MOUSE	CCR4-NOT transcription complex subunit 2 (CCR4-associated factor 2)	Cnot2		0	56175.4	33119.3	28562	31832.3	37234.6	58131.2	59447.4	36376.7	25221.4	40677.8	13456
Q8K0V4	1	CNOT3_MOUSE	CCR4-NOT transcription complex subunit 3 (CCR4-associated factor 3)	Cnot3		0	64613.3	62005.4	74886	80726.4	67261.6	89492.5	73681.8	72731	78440.9	73759.9	8546.54
Q60809	1	CNOT7_MOUSE	CCR4-NOT transcription complex subunit 7, EC 3.1.13.4 (CCR4-associated factor 1, CAF-1)	Cnot7		0	20126.7	23218.8	14623.1	16623.7	17607.1	32521.5	25433.6	14042	17800.8	20221.9	5943.64
Q9JKY0	1	CNOT9_MOUSE	CCR4-NOT transcription complex subunit 9 (Cell differentiation protein RQCD1 homolog, Rcd-1) (EPO-induced protein FL10)	Cnot9		0	22857.8	26205.7	23052.8	22141.3	24964.5	33741.9	29348.1	44334.7	21444.5	27565.7	7420.93
P16330	1	CN37_MOUSE	2',3'-cyclic-nucleotide 3'-phosphodiesterase, CNP, CNPase, EC 3.1.4.37	Cnp		0	76175.6	190225	374991	429198	490159	116230	170770	353158	377755	286518	149303
P47746	1	CNR1_MOUSE	Cannabinoid receptor 1, CB-R, CB1 (Brain-type cannabinoid receptor)	Cnr1		0	28513.6	30398.6	11392.7	18853.1	14031.9	36658.1	20495.2	13468.7	21320.4	21681.4	8575.61
Q5M8N0	1	CNRP1_MOUSE	CB1 cannabinoid receptor-interacting protein 1, CRIP-1	Cnrip1		0	309779	419478	378736	366598	319057	555630	452151	358421	296294	384016	81978.2
O88507	1	CNTFR_MOUSE	Ciliary neurotrophic factor receptor subunit alpha, CNTF receptor subunit alpha, CNTFR-alpha	Cntfr		0	50508.7	56959.5	35611.4	21804.8	29193.3	29310.6	45220.3	28671.7	16334.9	34846.1	13490.7
P12960	1	CNTN1_MOUSE	Contactin-1 (Neural cell surface protein F3)	Cntn1		0	120777	151827	115653	102726	115445	151113	131343	104127	96566.4	121064	20122.1
Q61330	1	CNTN2_MOUSE	Contactin-2 (Axonal glycoprotein TAG-1) (Axonin-1) (Transient axonal glycoprotein 1, TAX-1)	Cntn2		0	52745.4	54397.4	58964.5	64308.3	64854.1	72280.1	72742.4	53880.6	57047.4	61246.7	7685.7
Q07409	1	CNTN3_MOUSE	Contactin-3 (Brain-derived immunoglobulin superfamily protein 1, BIG-1) (Plasmacytoma-associated neuronal glycoprotein)	Cntn3	X	0	22476.7	22145.3	25703.9	21648.7	28779.6	25116.4	26873.1	15916.5	21459.3	23346.6	3783.09
O54991	1	CNTP1_MOUSE	Contactin-associated protein 1, Caspr, Caspr1 (MHDNIV) (NCP1) (Neurexin IV) (Neurexin-4) (Paranodin)	Cntnap1		0	119390	142174	128219	116918	133297	146623	146427	129881	133823	132973	10765.9
Q9CPW0	1	CNTP2_MOUSE	Contactin-associated protein-like 2 (Cell recognition molecule Caspr2)	Cntnap2		0	58074.5	74213.6	54128.9	53719.2	53902	68749.4	66029.8	48974.2	50132	58658.2	8891.63
Q99P47	0	CNTP4_MOUSE	Contactin-associated protein-like 4 (Cell recognition molecule Caspr4)	Cntnap4		0	90795.8	86549.3	133447	156124	467422	67687	151608	124259	80715.2	150956	122898
Q0V8T9	1	CTP5A_MOUSE	Contactin-associated protein like 5-1 (Cell recognition molecule Caspr5-1) (Cell recognition molecule Caspr5a) (Contactin-associated protein-like 5a)	Cntnap5a	X	0	14332.2	14933.8	2955.98	5766.02	4444.22	7567.09	24868.7	7915.67	9887.87	10296.8	6819.85
Q0V8T7	1	CTP5C_MOUSE	Contactin-associated protein like 5-3 (Cell recognition molecule Caspr5-3) (Cell recognition molecule Caspr5c) (Contactin-associated protein-like 5c)	Cntnap5c	X	0	42950.6	40661.1	33589.6	19265	37529	45092.7	51730.4	51049.3	23603.4	38385.7	11276.6
Q9D2R6	1	COA3_MOUSE	Cytochrome c oxidase assembly factor 3 homolog, mitochondrial (Coiled-coil domain-containing protein 56)	Coa3		0	80980.8	79056.4	53650.1	47861.3	29839	73311.7	72447.6	60788.9	58128.5	61784.9	16614.3
Q8BGD8	0	COA6_MOUSE	Cytochrome c oxidase assembly factor 6 homolog	Coa6		0	37876.1	10218.8	25393	8481.74	31459.6	5182.83	51257.4	23534.1	7904.5	22367.5	15863.5
Q9DBL7	1	COASY_MOUSE	Bifunctional coenzyme A synthase, CoA synthase [Includes: Phosphopantetheine adenylyltransferase, EC 2.7.7.3 (Dephospho-CoA pyrophosphorylase) (Pantetheine-phosphate adenylyltransferase, PPAT); Dephospho-CoA kinase, DPCK, EC 2.7.1.24 (Dephosphocoenzyme A kinase, DPCOAK) ]	Coasy		0	64440	65722	64245.9	66764.7	62112.4	72281.2	63540.8	67846.4	56783	64859.6	4234.44
Q5SU73	0	COIL_MOUSE	Coilin (p80-coilin)	Coil		0	8686.74	3003.51	13451.8	16599	10565.6	5538.62	3277.49	17129.8	10474.5	9858.56	5272.96
P02463	1	CO4A1_MOUSE	Collagen alpha-1(IV) chain [Cleaved into: Arresten ]	Col4a1	X	0	214150	162116	336128	258057	376619	221274	219748	379659	253723	269053	77316.5
P08122	1	CO4A2_MOUSE	Collagen alpha-2(IV) chain [Cleaved into: Canstatin ]	Col4a2		0	66361.9	59499.8	107051	100809	119734	76093.4	62712.5	122476	108916	91517.1	25274.7
Q9QZS0	0	CO4A3_MOUSE	Collagen alpha-3(IV) chain [Cleaved into: Tumstatin ]	Col4a3	X	0	260631	220774	468691	426562	415230	342268	308064	526842	424701	377085	100598
Q8K4M5	1	COMD1_MOUSE	COMM domain-containing protein 1 (Protein Murr1)	Commd1		0	32102.5	24422.7	14117.8	9449.77	21772.5	32818.8	50172.3	17983.4	6986.37	23314	13529.4
Q8JZY2	1	COMDA_MOUSE	COMM domain-containing protein 10 (Down-regulated in W/WV mouse stomach 2, mDRWMS2)	Commd10		0	49898.8	9348.36	5534.87	850.764	5213.48	22504.4	71052.9	3346.32	4370.23	19124.5	24822.8
Q8BXC6	1	COMD2_MOUSE	COMM domain-containing protein 2	Commd2	X	0	78423.7	89319	114747	105333	102469	90184.5	84465.7	99245.9	118389	98064.1	13575.2
Q63829	1	COMD3_MOUSE	COMM domain-containing protein 3 (Bmi-1 upstream gene protein, Bup protein)	Commd3		0	22642.2	22411.5	18953.6	18023.7	22453.6	34616.4	26645.3	26694.2	26475	24323.9	5001.08
Q9CQ02	1	COMD4_MOUSE	COMM domain-containing protein 4	Commd4		0	30639.4	26518.2	19323.9	21075.9	26054.2	31747.2	29487.1	11924.2	18156.8	23880.8	6661.71
Q8R395	0	COMD5_MOUSE	COMM domain-containing protein 5	Commd5		0	24731	23565.9	77928.7	42848.2	6694.74	30462.9	26321.4	22055.8	33261.3	31985.6	19769.1
Q8BG94	1	COMD7_MOUSE	COMM domain-containing protein 7	Commd7		0	68051.4	65959	55831.3	80653.3	58500.8	98078.8	68273.9	62380.3	82803.4	71170.2	13544.7
Q9CZG3	1	COMD8_MOUSE	COMM domain-containing protein 8	Commd8	X	0	5053.21	4879.63	5264.94	3999.03	9221.55	8216.17	6245.76	10746.9	8914.38	6949.06	2370.82
Q8K2Q0	1	COMD9_MOUSE	COMM domain-containing protein 9	Commd9		0	11337.4	14448.5	17899.6	16548.1	14482.2	13331.2	12069.8	12896.4	11442.3	13828.4	2260.81
O88587	1	COMT_MOUSE	Catechol O-methyltransferase, EC 2.1.1.6	Comt		0	49245.9	44101.6	36476.2	27348.8	37657.4	51095.7	46436.2	42712.6	36422.7	41277.5	7502.31
Q8BIG7	1	CMTD1_MOUSE	Catechol O-methyltransferase domain-containing protein 1, EC 2.1.1.-	Comtd1		0	38896.2	56260.8	23640.2	23146.6	78403.9	47014.6	36385.4	32071.5	72516.5	45370.6	20046.9
Q8CIE6	1	COPA_MOUSE	Coatomer subunit alpha (Alpha-coat protein, Alpha-COP) [Cleaved into: Xenin (Xenopsin-related peptide); Proxenin ]	Copa		0	44162.1	40114.6	48403.7	57756.9	56764.5	31924.1	33047	55805.2	59641.5	47513.3	10755.4
Q9JIF7	1	COPB_MOUSE	Coatomer subunit beta (Beta-coat protein, Beta-COP)	Copb1		0	32035.9	29134.4	24666.4	28018.3	24831.8	24523.6	25150.1	22099.2	24686.8	26127.4	3024.3
O55029	1	COPB2_MOUSE	Coatomer subunit beta' (Beta'-coat protein, Beta'-COP) (p102)	Copb2		0	51410.5	51420	40768.6	42357.4	40026.3	45253.6	44546.6	40147.7	44436.3	44485.2	4382.96
O89079	1	COPE_MOUSE	Coatomer subunit epsilon (Epsilon-coat protein, Epsilon-COP)	Cope		0	39168.5	43794.8	35417.7	31911.9	33176.7	52878.2	49413.8	29469.2	30193.4	38380.5	8558.57
Q9QZE5	1	COPG1_MOUSE	Coatomer subunit gamma-1 (Gamma-1-coat protein, Gamma-1-COP)	Copg1		0	31294.6	35140.1	33908.8	45425.8	26165.1	31704.7	25399.1	36091.7	35314.4	33382.7	5942.21
Q9QXK3	1	COPG2_MOUSE	Coatomer subunit gamma-2 (Gamma-2-coat protein, Gamma-2-COP)	Copg2		0	35319.9	28199.5	33967.3	34216	24932.3	37227.1	36986	25503.9	35275.2	32403	4845.71
P61202	1	CSN2_MOUSE	COP9 signalosome complex subunit 2, SGN2, Signalosome subunit 2 (Alien homolog) (JAB1-containing signalosome subunit 2) (Thyroid receptor-interacting protein 15, TR-interacting protein 15, TRIP-15)	Cops2		0	90417.4	95950.1	62138.4	66120.3	62390.2	97896.5	92397.4	57260	56266.1	75648.5	17918.9
O88543	1	CSN3_MOUSE	COP9 signalosome complex subunit 3, SGN3, Signalosome subunit 3 (JAB1-containing signalosome subunit 3)	Cops3		0	65660.9	68092.5	59038.5	43317.5	58761.8	61672.6	65131.9	47840.7	49590.5	57678.5	8768.8
O88544	1	CSN4_MOUSE	COP9 signalosome complex subunit 4, SGN4, Signalosome subunit 4 (JAB1-containing signalosome subunit 4)	Cops4		0	67146.2	81190.6	52212	51413.9	51153.4	83308.1	72810.7	46745.1	48086	61562.9	14644.9
O35864	1	CSN5_MOUSE	COP9 signalosome complex subunit 5, SGN5, Signalosome subunit 5, EC 3.4.-.- (Jun activation domain-binding protein 1) (Kip1 C-terminus-interacting protein 2)	Cops5		0	79418.8	85185	64757.8	58311.9	52963.9	72167.2	76524.8	54044.5	61618.1	67221.3	11598.7
O88545	1	CSN6_MOUSE	COP9 signalosome complex subunit 6, SGN6, Signalosome subunit 6 (JAB1-containing signalosome subunit 6)	Cops6		0	48850.3	50251.6	38815.1	40733.1	45999.1	45371.1	45782.3	38020	39220.2	43671.4	4566.88
Q9CZ04	1	CSN7A_MOUSE	COP9 signalosome complex subunit 7a, SGN7a, Signalosome subunit 7a (JAB1-containing signalosome subunit 7a)	Cops7a		0	137058	147024	59035.3	55852.4	57327.6	154975	136431	50994.7	67137	96203.9	45735.4
Q8BV13	1	CSN7B_MOUSE	COP9 signalosome complex subunit 7b, SGN7b, Signalosome subunit 7b (JAB1-containing signalosome subunit 7b)	Cops7b		0	7293.35	7332.6	1214.53	2277.92	2669.02	5716.22	6296.59	1387.19	1476.75	3962.68	2642.18
Q8VBV7	1	CSN8_MOUSE	COP9 signalosome complex subunit 8, SGN8, Signalosome subunit 8 (COP9 homolog) (JAB1-containing signalosome subunit 8)	Cops8		0	311472	347718	222169	193339	194969	411905	413136	160110	179866	270520	101475
P61924	1	COPZ1_MOUSE	Coatomer subunit zeta-1 (Zeta-1-coat protein, Zeta-1 COP)	Copz1		0	48311.5	49006.9	32137	22557.2	20141.8	57720.9	55839.5	13118.1	21392.1	35580.6	17207
Q8BMS4	1	COQ3_MOUSE	Ubiquinone biosynthesis O-methyltransferase, mitochondrial (3-demethylubiquinol 3-O-methyltransferase, EC 2.1.1.64) (Polyprenyldihydroxybenzoate methyltransferase, EC 2.1.1.114)	Coq3		0	64133.4	38837.9	75674.9	55454.2	68968	61466	65768.1	82459.1	60644.7	63711.8	12389.3
Q9CXI0	1	COQ5_MOUSE	2-methoxy-6-polyprenyl-1,4-benzoquinol methylase, mitochondrial, EC 2.1.1.201 (Ubiquinone biosynthesis methyltransferase COQ5)	Coq5		0	23832.3	25955	16571.6	20008.2	19847.7	24983.9	8127.79	12391.1	23843.6	19506.8	6105.26
Q8R1S0	1	COQ6_MOUSE	Ubiquinone biosynthesis monooxygenase COQ6, mitochondrial, EC 1.14.13.- (Coenzyme Q10 monooxygenase 6)	Coq6		0	38389.7	23814.6	75318.9	57484	55749.6	39267.7	31231.6	75768.7	60280.4	50811.7	18647.4
P97478	1	COQ7_MOUSE	5-demethoxyubiquinone hydroxylase, mitochondrial, DMQ hydroxylase, EC 1.14.99.60 (Timing protein clk-1 homolog) (Ubiquinone biosynthesis monooxygenase COQ7)	Coq7		0	50631.9	41849.7	62127.2	49453.4	55352.8	58350	44241.2	79976.8	67907.9	56654.6	12075.2
Q60936	1	COQ8A_MOUSE	Atypical kinase COQ8A, mitochondrial, EC 2.7.-.- (Chaperone activity of bc1 complex-like, Chaperone-ABC1-like) (Coenzyme Q protein 8A) (aarF domain-containing protein kinase 3)	Coq8a		0	12018.3	11217.6	29997.3	37387.4	35611.6	6177.37	4870.75	32664.7	36197.1	22904.7	13935.5
Q8K1Z0	1	COQ9_MOUSE	Ubiquinone biosynthesis protein COQ9, mitochondrial	Coq9		0	119227	85107.8	83795.6	65381.8	82914.6	95373.7	85157.8	92867.6	77819.3	87516.1	14689.6
O89053	1	COR1A_MOUSE	Coronin-1A (Coronin-like protein A, Clipin-A) (Coronin-like protein p57) (Tryptophan aspartate-containing coat protein, TACO)	Coro1a		0	255874	254390	209379	203442	207462	272812	290067	196650	190550	231181	37080.3
Q9WUM3	1	COR1B_MOUSE	Coronin-1B (Coronin-2)	Coro1b		0	111312	127235	96615.7	88470.7	90903	135701	106089	94299.8	85395.3	104002	17713.2
Q9WUM4	1	COR1C_MOUSE	Coronin-1C (Coronin-3)	Coro1c		0	105904	120204	93452.8	79960.3	85702.4	113181	103025	90436.5	85174.8	97449.1	13818.2
Q8C0P5	1	COR2A_MOUSE	Coronin-2A	Coro2a		0	40424.6	48186.1	43709.1	45428.4	30805.6	40312.9	48322	45079.9	40205.8	42497.1	5408.72
Q8BH44	1	COR2B_MOUSE	Coronin-2B	Coro2b		0	131645	143629	131737	103915	120102	175669	158927	134035	134158	137091	20836.8
Q920M5	1	CORO6_MOUSE	Coronin-6 (Coronin-like protein E, Clipin-E)	Coro6		0	5760.69	15034	23022.9	29213.2	15260	26642.9	31108.3	14660.5	27456.1	20906.5	8574.22
Q9D2V7	1	CORO7_MOUSE	Coronin-7, Crn7 (70 kDa WD repeat tumor rejection antigen homolog)	Coro7		0	96481.3	107378	89652	87472.8	93314.3	105652	85407.3	99431.4	103174	96440.3	8037.19
Q9CQI6	1	COTL1_MOUSE	Coactosin-like protein	Cotl1		0	201741	257456	249506	244618	251779	267406	244534	227523	209914	239386	21931.7
P19783	1	COX41_MOUSE	Cytochrome c oxidase subunit 4 isoform 1, mitochondrial (Cytochrome c oxidase polypeptide IV) (Cytochrome c oxidase subunit IV isoform 1, COX IV-1)	Cox4i1		0	51358	55622.2	68075	69649.2	82487.9	35584	43137	78810	83073.3	63088.5	17459.6
P12787	1	COX5A_MOUSE	Cytochrome c oxidase subunit 5A, mitochondrial (Cytochrome c oxidase polypeptide Va)	Cox5a		0	144819	155618	440020	499892	490152	172419	158208	459146	530018	338921	173793
P19536	1	COX5B_MOUSE	Cytochrome c oxidase subunit 5B, mitochondrial (Cytochrome c oxidase polypeptide Vb)	Cox5b		0	448230	375701	371938	356494	355586	365728	365537	394301	359167	376965	29274.3
P43024	0	CX6A1_MOUSE	Cytochrome c oxidase subunit 6A1, mitochondrial (Cytochrome c oxidase polypeptide VIa-liver)	Cox6a1		0	33581.4	73681.4	158204	145981	204013	3.59574	624.432	156371	94235.5	96299.5	74487.6
P56391	1	CX6B1_MOUSE	Cytochrome c oxidase subunit 6B1 (Cytochrome c oxidase subunit VIb isoform 1, COX VIb-1)	Cox6b1		0	183737	191481	269921	215458	269535	184388	195126	244767	237635	221339	35160.5
Q9CPQ1	1	COX6C_MOUSE	Cytochrome c oxidase subunit 6C (Cytochrome c oxidase polypeptide VIc)	Cox6c		0	506700	481530	747744	743101	737753	505350	438913	826238	873770	651233	166373
P48771	0	CX7A2_MOUSE	Cytochrome c oxidase subunit 7A2, mitochondrial (Cytochrome c oxidase subunit VIIa-liver/heart, Cytochrome c oxidase subunit VIIa-L)	Cox7a2		0	3.41647e+06	2.77562e+06	8.08764e+06	8.18938e+06	8.28583e+06	3.61127e+06	3.91886e+06	7.07144e+06	9.48018e+06	6.09297e+06	2.61407e+06
P17665	1	COX7C_MOUSE	Cytochrome c oxidase subunit 7C, mitochondrial (Cytochrome c oxidase polypeptide VIIc)	Cox7c		0	164781	140973	305361	255113	74695.9	173755	213187	305329	370781	222664	94249.9
Q00493	1	CBPE_MOUSE	Carboxypeptidase E, CPE, EC 3.4.17.10 (Carboxypeptidase H, CPH) (Enkephalin convertase) (Prohormone-processing carboxypeptidase)	Cpe		0	97861.4	115949	84892	88516.9	85289.8	118570	123561	76624	71890.2	95906.1	19108.9
Q7TN99	1	CPEB3_MOUSE	Cytoplasmic polyadenylation element-binding protein 3, CPE-BP3, CPE-binding protein 3, mCPEB-3	Cpeb3		0	14286.8	13992	8326.95	7944.48	12578.5	13239	13529.4	7841.79	10873.4	11401.4	2708.32
Q7TN98	1	CPEB4_MOUSE	Cytoplasmic polyadenylation element-binding protein 4, CPE-BP4, CPE-binding protein 4, mCPEB-4	Cpeb4		0	460.692	5832.32	1553.94	1397.54	1106.01	8580.44	431.663	4448.88	638.029	2716.61	2902.79
P63040	1	CPLX1_MOUSE	Complexin-1 (921-S) (Complexin I, CPX I) (Synaphin-2)	Cplx1		0	53264.6	69797.7	87410.6	107425	120879	27876.6	47225.1	77828.1	90957.4	75851.6	29702.6
P84086	1	CPLX2_MOUSE	Complexin-2 (921-L) (Complexin II, CPX II) (Synaphin-1)	Cplx2		0	22835.1	35964.3	36258.6	46299.6	56008.9	39995.5	35510.4	46706.8	41759.5	40148.7	9279.83
Q80V42	1	CBPM_MOUSE	Carboxypeptidase M, CPM, EC 3.4.17.12	Cpm		0	12693	22134.3	22997.2	32862	29422.9	17306.4	23585.5	25193.5	27710.9	23767.3	6123.34
Q8C166	1	CPNE1_MOUSE	Copine-1 (Copine I)	Cpne1		0	42805.1	49234.5	48410.1	56578.8	57863.6	44650.5	47702.6	62342.1	62171.3	52417.6	7430.99
Q8BT60	1	CPNE3_MOUSE	Copine-3 (Copine III)	Cpne3	X	0	12107	18316.9	20695.6	23195.1	20189.2	13450.3	11610.6	45012.1	23593.4	20907.8	10125.7
Q8BLR2	1	CPNE4_MOUSE	Copine-4 (Copine IV)	Cpne4		0	46239	36921.7	32330.4	30254.5	34248	35164.1	35488.6	31247.2	32173.8	34896.4	4775.71
Q8JZW4	1	CPNE5_MOUSE	Copine-5 (Copine V)	Cpne5		0	92190.9	89563.2	111365	123580	114298	102393	101894	100470	109994	105083	10818.9
Q9Z140	1	CPNE6_MOUSE	Copine-6 (Copine VI) (Neuronal-copine, N-copine)	Cpne6		0	243887	284135	239406	201137	229510	267591	263422	229915	205766	240530	27759.5
Q0VE82	1	CPNE7_MOUSE	Copine-7 (Copine VII)	Cpne7		0	29937.4	30681.9	29170.3	35319.8	28174.4	42693.9	55278.9	28483.6	28444.4	34242.7	9190.08
Q9DC53	1	CPNE8_MOUSE	Copine-8 (Copine VIII)	Cpne8	X	0	12759.7	21100.3	26431.6	21749.4	23885	11320.8	14165	23594.7	21951.7	19662	5456.99
P36552	1	HEM6_MOUSE	Oxygen-dependent coproporphyrinogen-III oxidase, mitochondrial, COX, Coprogen oxidase, Coproporphyrinogenase, EC 1.3.3.3	Cpox		0	18267.1	18261.2	41713	49533.3	52603.4	24640.7	22122.1	43489.3	44775.9	35045.1	13996
Q8BFS6	0	CPPED_MOUSE	Serine/threonine-protein phosphatase CPPED1, EC 3.1.3.16 (Calcineurin-like phosphoesterase domain-containing protein 1)	Cpped1		1	2703.16	8801.12	1.41219	3.49162	1765.08	6660.33	8841.48	1019.87	NA	3724.49	3788.69
Q6NVF9	1	CPSF6_MOUSE	Cleavage and polyadenylation specificity factor subunit 6	Cpsf6		0	44268.2	39421.7	23524.7	28257.3	43728.7	44247.1	43555.9	25911.8	24947.1	35318.1	9355.79
Q8BTV2	1	CPSF7_MOUSE	Cleavage and polyadenylation specificity factor subunit 7	Cpsf7		0	29253.7	31065.5	24596.8	34643.8	25446.1	43815.3	30170.6	24688.3	27774.3	30161.6	6093.16
P97742	1	CPT1A_MOUSE	Carnitine O-palmitoyltransferase 1, liver isoform, CPT1-L, EC 2.3.1.21 (Carnitine O-palmitoyltransferase I, liver isoform, CPT I, CPTI-L) (Carnitine palmitoyltransferase 1A)	Cpt1a		0	3089.08	8719.28	12339.9	22046.9	17132.6	292.785	5059.25	17117.8	11930.7	10858.7	7222.13
Q8BGD5	1	CPT1C_MOUSE	Carnitine O-palmitoyltransferase 1, brain isoform, CPT1-B, EC 2.3.1.21 (CPT IC) (Carnitine O-palmitoyltransferase I, brain isoform, CPTI-B) (Carnitine palmitoyltransferase 1C)	Cpt1c		0	36373.2	36998.1	46904.4	59682.5	55443.8	26956.5	19220	64786.2	54205	44507.7	15536
P52825	1	CPT2_MOUSE	Carnitine O-palmitoyltransferase 2, mitochondrial, EC 2.3.1.21 (Carnitine palmitoyltransferase II, CPT II)	Cpt2		0	12051.4	18321.9	42660.1	44387.5	38199.7	21109.7	17757.5	45341.8	49222	32116.8	14519.3
Q8BS40	0	CPTP_MOUSE	Ceramide-1-phosphate transfer protein, CPTP (Glycolipid transfer protein domain-containing protein 1)	Cptp	X	0	49256.5	43979.3	20096.1	25603.5	7781.4	34878.1	43001	26156.6	28556.2	31034.3	13121.4
Q64735	1	CR1L_MOUSE	Complement component receptor 1-like protein (Complement regulatory protein Crry) (Protein p65)	Cr1l		0	28478.7	20686.6	9354.74	6022.69	6879.4	30017.1	34715.7	13431.2	9689.69	17697.3	11021.7
Q5PR69	1	CRACD_MOUSE	Capping protein-inhibiting regulator of actin dynamics (Cancer-related regulator of actin dynamics)	Cracd		0	67745.9	11161.5	6406.51	6605.13	4365.14	32959	41024.4	9029.44	9331.4	20958.7	21801.1
P47934	1	CACP_MOUSE	Carnitine O-acetyltransferase, Carnitine acetylase, EC 2.3.1.137, EC 2.3.1.7 (Carnitine acetyltransferase, CAT, CrAT)	Crat		0	31367.8	33346.7	56753.3	57749.1	54367.2	24942.9	27940.6	59239	55581.1	44587.5	14648.2
Q8C7D2	1	CRBN_MOUSE	Protein cereblon, Protein PiL	Crbn		0	46650	60380.7	51219	15495.7	65691	51223.4	61593.1	59164.3	40974	50265.7	15239.5
P45481	0	CBP_MOUSE	Histone lysine acetyltransferase CREBBP, EC 2.3.1.48 (Protein-lysine acetyltransferase CREBBP, EC 2.3.1.-)	Crebbp		0	62417.3	214.09	181.515	502.149	283.274	1647.63	50991.9	160.6	113.217	12945.7	24977.3
Q91XD7	1	CREL1_MOUSE	Protein disulfide isomerase Creld1, EC 5.3.4.1 (Cysteine-rich with EGF-like domain protein 1)	Creld1		0	80764.9	66466.5	120873	107816	117477	61864.6	67222.6	93372.3	91066	89658.1	22322.9
Q60571	1	CRHBP_MOUSE	Corticotropin-releasing factor-binding protein, CRF-BP, CRF-binding protein (Corticotropin-releasing hormone-binding protein, CRH-BP)	Crhbp	X	0	25293.7	32622.9	32369.5	29077.5	33286.8	27212.3	37849.5	25320.1	27066.2	30010.9	4274.8
Q9DCT8	1	CRIP2_MOUSE	Cysteine-rich protein 2, CRP-2 (Heart LIM protein)	Crip2		0	48381.2	49793.7	49086.5	40622.9	64395.9	50462.1	51040	65952.2	52594.9	52481	7951.18
Q64010	1	CRK_MOUSE	Adapter molecule crk (Proto-oncogene c-Crk) (p38)	Crk		0	95242.5	110350	88578.3	82577.7	64966.4	111258	112209	76718	73652.5	90616.9	17715.7
P47941	1	CRKL_MOUSE	Crk-like protein	Crkl		0	42186.9	41880	44044.3	39991.1	37631.1	52631.3	47150.7	40829.7	41986.8	43148	4421.75
P97427	1	DPYL1_MOUSE	Dihydropyrimidinase-related protein 1, DRP-1 (Collapsin response mediator protein 1, CRMP-1) (Inactive dihydropyrimidinase) (Unc-33-like phosphoprotein 3, ULIP-3)	Crmp1		0	518992	516216	391213	340607	358266	680843	523181	365083	369264	451518	114747
Q8CJ40	1	CROCC_MOUSE	Rootletin (Ciliary rootlet coiled-coil protein)	Crocc		0	7653.86	6650.47	15566.8	24700.8	27109.7	19251	7439.77	15163.7	18500.8	15781.9	7472.95
Q9DC50	0	OCTC_MOUSE	Peroxisomal carnitine O-octanoyltransferase, COT, EC 2.3.1.137	Crot		0	9411.33	18301.4	13855.9	13415.9	19436.1	11533.4	15503.9	14148.5	10957	14062.6	3298.93
Q5RJG7	1	ISPD_MOUSE	D-ribitol-5-phosphate cytidylyltransferase, EC 2.7.7.40 (2-C-methyl-D-erythritol 4-phosphate cytidylyltransferase-like protein) (Isoprenoid synthase domain-containing protein)	Crppa		0	5865.5	10372.4	7965.57	10077.3	11058	13986.7	14238.3	9379.73	11571.4	10501.7	2667.94
Q8R555	1	CRAC1_MOUSE	Cartilage acidic protein 1 (68 kDa chondrocyte-expressed protein, CEP-68) (ASPIC) (Protein CRTAC1-B)	Crtac1		0	48585.4	54708.4	64124.2	60724.1	52150.6	68231.7	64048.1	50313.9	47643.6	56725.6	7677.81
Q68ED7	1	CRTC1_MOUSE	CREB-regulated transcription coactivator 1 (Mucoepidermoid carcinoma translocated protein 1 homolog) (Transducer of regulated cAMP response element-binding protein 1, TORC-1, Transducer of CREB protein 1)	Crtc1		0	232135	218379	195076	186395	188388	296084	296929	237549	229386	231147	41660
P23927	1	CRYAB_MOUSE	Alpha-crystallin B chain (Alpha(B)-crystallin) (P23)	Cryab		0	20022.9	36416	36330.5	46680.2	41418.8	39392.2	48005.1	31676.7	32559.7	36944.7	8493.41
Q9WVJ5	1	CRBB1_MOUSE	Beta-crystallin B1 (Beta-B1 crystallin) [Cleaved into: Beta-crystallin B1B ]	Crybb1		0	13087.4	14561.4	11707.9	17923.6	16223	26715.9	35387.2	17333.3	10975.8	18212.8	7955.87
Q99KP3	1	CRYL1_MOUSE	Lambda-crystallin homolog, EC 1.1.1.45 (L-gulonate 3-dehydrogenase, Gul3DH)	Cryl1		0	71233	75543.7	73238.1	65169.7	63746.9	91590.9	88690.3	65786.9	57962.3	72551.3	11317.8
O54983	1	CRYM_MOUSE	Ketimine reductase mu-crystallin, EC 1.5.1.25 (NADP-regulated thyroid-hormone-binding protein)	Crym		0	195565	241885	241130	240155	227410	327406	345422	227269	195493	249082	52787.4
P47199	1	QOR_MOUSE	Quinone oxidoreductase, EC 1.6.5.5 (NADPH:quinone reductase) (Zeta-crystallin)	Cryz		0	55446.8	54469.5	41906.9	36624.6	44085.9	60468.3	60801.3	43390.4	35014.1	48023.1	9927.03
Q921W4	1	QORL1_MOUSE	Quinone oxidoreductase-like protein 1, EC 1.-.-.- (Quinone oxidoreductase homolog 1, QOH-1) (Zeta-crystallin homolog)	Cryzl1		0	49011.2	56192.5	41226.8	44271.3	38243.5	56546.5	53868.7	39069.3	51714.9	47793.9	7278.12
Q3UNZ8	0	QORL2_MOUSE	Quinone oxidoreductase-like protein 2, EC 1.-.-.- (Zeta-crystallin homolog 2)	Cryzl2		0	6702.54	2518.06	3180.08	2.25908	10390.5	1.67099	8642.31	10743.7	9525.74	5745.21	4375.07
Q9CZU6	1	CISY_MOUSE	Citrate synthase, mitochondrial, EC 2.3.3.1 (Citrate (Si)-synthase)	Cs		0	333108	327282	547179	511190	535181	308923	323501	535544	572438	443816	115670
Q9DBE0	1	CSAD_MOUSE	Cysteine sulfinic acid decarboxylase, EC 4.1.1.29 (Aspartate 1-decarboxylase, EC 4.1.1.11) (Cysteine-sulfinate decarboxylase) (Sulfinoalanine decarboxylase)	Csad		0	8396.94	9577.36	10262.5	13059.6	9785.19	13661.8	12264.1	11245.8	10418.7	10963.5	1736.77
Q91W50	1	CSDE1_MOUSE	Cold shock domain-containing protein E1	Csde1		0	60970.9	67438.8	54007.8	53787.7	49048.8	64541.6	61247	52805.6	54784.9	57625.9	6135.11
Q9ERK4	1	XPO2_MOUSE	Exportin-2, Exp2 (Chromosome segregation 1-like protein) (Importin-alpha re-exporter)	Cse1l		0	52305.8	52544.2	51383.4	47273.8	50047	50788.2	52430.2	43503.4	51574.2	50205.6	2999.34
P41241	0	CSK_MOUSE	Tyrosine-protein kinase CSK, EC 2.7.10.2 (C-Src kinase) (Protein-tyrosine kinase MPK-2) (p50CSK)	Csk		0	17121	10334.9	63796.4	16683.4	26900.4	23975.2	15268.2	24648	16198	23880.6	15879.1
Q923L3	1	CSMD1_MOUSE	CUB and sushi domain-containing protein 1 (CUB and sushi multiple domains protein 1)	Csmd1	X	0	30199.9	21421	24883.1	13419.7	17404.9	21737.9	27157.5	16293.9	18278.7	21199.6	5453.59
Q80T79	0	CSMD3_MOUSE	CUB and sushi domain-containing protein 3 (CUB and sushi multiple domains protein 3)	Csmd3	X	0	44069.7	6842.34	15719.6	12910.1	17850.8	18255	41451.2	18771.5	15618.2	21276.5	12722.7
Q8BK63	1	KC1A_MOUSE	Casein kinase I isoform alpha, CKI-alpha, EC 2.7.11.1 (CK1)	Csnk1a1		0	15690.5	15000.7	14964.4	7155.91	17980.8	17201.8	3375.3	15616.7	10410.8	13044.1	4973.5
Q9DC28	1	KC1D_MOUSE	Casein kinase I isoform delta, CKI-delta, CKId, EC 2.7.11.1 (Tau-protein kinase CSNK1D, EC 2.7.11.26)	Csnk1d		0	182706	195830	183399	216853	168172	188840	158797	187988	191165	185972	16441.7
Q9JMK2	1	KC1E_MOUSE	Casein kinase I isoform epsilon, CKI-epsilon, CKIe, EC 2.7.11.1	Csnk1e		0	46073.8	25823.6	34189.3	40680.6	37526.9	56969.3	55268.4	45727.6	29275.4	41281.7	10795.4
Q8BTH8	1	KC1G1_MOUSE	Casein kinase I isoform gamma-1, CKI-gamma 1, EC 2.7.11.1	Csnk1g1	X	0	18070.1	21761.1	24087.7	26567.3	31398.8	14792.3	13375.7	40957.8	20568.2	23508.8	8633.85
Q8C4X2	1	KC1G3_MOUSE	Casein kinase I isoform gamma-3, CKI-gamma 3, EC 2.7.11.1	Csnk1g3		0	33511.4	34887.3	38135.5	35990.5	40617.7	27963.9	28101.7	38211.2	40349.3	35307.6	4740.34
Q60737	1	CSK21_MOUSE	Casein kinase II subunit alpha, CK II alpha, EC 2.7.11.1	Csnk2a1		0	93567.5	91634.3	61856.1	62083.7	61583.9	114763	102003	60614.2	53217.7	77924.8	22515.8
O54833	1	CSK22_MOUSE	Casein kinase II subunit alpha', CK II alpha', EC 2.7.11.1	Csnk2a2		0	48704.1	53041.2	38178.5	43166.6	43450.8	47394.3	38703.6	43435.3	37843.3	43768.6	5197.04
P67871	1	CSK2B_MOUSE	Casein kinase II subunit beta, CK II beta (Phosvitin)	Csnk2b		0	75119.5	68403	59655	64969.7	68977.1	86105.7	93363	60536.3	62366.2	71055.1	11753.6
Q8VHY0	1	CSPG4_MOUSE	Chondroitin sulfate proteoglycan 4 (Chondroitin sulfate proteoglycan NG2) (Proteoglycan AN2)	Cspg4		0	52140.7	50625.5	74854.5	61537.4	46017.4	60226.4	56516.5	44424.3	52908.3	55472.3	9278.78
Q71M36	1	CSPG5_MOUSE	Chondroitin sulfate proteoglycan 5 (Acidic leucine-rich EGF-like domain-containing brain protein) (Neuroglycan C)	Cspg5		0	55562.6	55099.2	68511.5	64913.6	52208.6	34201	59836.1	56205.2	56696.8	55914.9	9629.02
P97315	1	CSRP1_MOUSE	Cysteine and glycine-rich protein 1 (Cysteine-rich protein 1, CRP, CRP1)	Csrp1		0	142951	169827	89460.2	98018.3	123772	160653	184366	101781	103274	130456	35112.3
P21460	1	CYTC_MOUSE	Cystatin-C (Cystatin-3)	Cst3		0	187988	241165	224588	272265	267601	136662	207116	232288	180528	216689	43607.3
Q62426	1	CYTB_MOUSE	Cystatin-B (Stefin-B)	Cstb		0	81111.8	83160.4	29964.9	23937.3	29352.8	80520.5	84073.6	37604.9	33443.4	53685.5	27323.4
Q8BIQ5	1	CSTF2_MOUSE	Cleavage stimulation factor subunit 2 (CF-1 64 kDa subunit) (Cleavage stimulation factor 64 kDa subunit, CSTF 64 kDa subunit, CstF-64)	Cstf2		0	49153.9	39972.6	32711.2	46564.5	41559.4	59861.6	64651.7	33075	20700.9	43139	13767.6
O88712	1	CTBP1_MOUSE	C-terminal-binding protein 1, CtBP1, EC 1.1.1.-	Ctbp1		0	171300	236238	235757	221207	224182	250749	214851	233973	257102	227262	24929.4
P56546	1	CTBP2_MOUSE	C-terminal-binding protein 2, CtBP2	Ctbp2		0	32433.9	33900.8	28582.8	26368.4	25483.7	37207.6	40288.1	30568.4	31064.9	31766.5	4846.4
P26231	1	CTNA1_MOUSE	Catenin alpha-1 (102 kDa cadherin-associated protein) (Alpha E-catenin) (CAP102)	Ctnna1		0	38120.2	30449.1	32886.4	29680.7	29502.2	30650.7	28354.3	30960.9	39437.2	32226.9	3925.98
Q61301	1	CTNA2_MOUSE	Catenin alpha-2 (Alpha N-catenin)	Ctnna2		0	71197.6	69885.8	65231.2	53563.2	68847.9	59304.6	55113.8	71838.3	65572.8	64506.1	6919.28
Q02248	1	CTNB1_MOUSE	Catenin beta-1 (Beta-catenin)	Ctnnb1		0	79113.4	70616.8	84042	89174.3	92798	68457.1	65603.5	102100	91035.6	82549	12476.8
Q9CWL8	0	CTBL1_MOUSE	Beta-catenin-like protein 1 (Nuclear-associated protein, NAP)	Ctnnbl1		0	29360.2	24227.7	25514.3	38770.5	21176.8	29213.9	34124.5	33654	28228	29363.3	5466.89
P30999	1	CTND1_MOUSE	Catenin delta-1 (Cadherin-associated Src substrate, CAS) (p120 catenin, p120(ctn)) (p120(cas))	Ctnnd1		0	19302.5	18022.9	14934.4	19725.4	24780.5	15424.4	12226.7	25154.9	21014.3	18954	4360.31
O35927	1	CTND2_MOUSE	Catenin delta-2 (Neural plakophilin-related ARM-repeat protein, NPRAP) (Neurojungin)	Ctnnd2		0	54627.2	50846.1	47683.7	47033.7	50351.1	43035.7	40738.3	55299.3	57276.6	49654.6	5597.47
P70698	1	PYRG1_MOUSE	CTP synthase 1, EC 6.3.4.2 (CTP synthetase 1) (UTP--ammonia ligase 1)	Ctps1		0	60755.5	50766.5	63915.9	44146.9	69569.6	41532.7	61775.8	47263.5	65832.5	56173.2	10324.1
P10605	1	CATB_MOUSE	Cathepsin B, EC 3.4.22.1 (Cathepsin B1) [Cleaved into: Cathepsin B light chain; Cathepsin B heavy chain ]	Ctsb		0	56541.3	59420	53741.7	50783.3	47838.9	70421	78488.3	45732.6	43079.8	56227.4	11707.3
P18242	1	CATD_MOUSE	Cathepsin D, EC 3.4.23.5	Ctsd		0	81303.3	62525.9	42224.3	35023.5	35730.4	108146	107343	35127.9	28590.3	59557.2	31921.4
O70370	1	CATS_MOUSE	Cathepsin S, EC 3.4.22.27	Ctss	X	0	11472.1	7536.84	6842.13	6142.55	4291.68	10553.3	11285.1	6899.05	6052.99	7897.31	2574.68
Q9WUU7	1	CATZ_MOUSE	Cathepsin Z, EC 3.4.18.1	Ctsz		0	29937	35243.9	38183.6	35550.6	39209.8	38944.1	44907.5	25656.3	24123.1	34639.5	6819.19
Q60598	1	SRC8_MOUSE	Src substrate cortactin	Cttn		0	63627.5	64274.7	29364.2	32174.6	33069.9	67705.6	57438.9	35641.4	35267.4	46507.1	16209.3
B9EJA2	1	CTTB2_MOUSE	Cortactin-binding protein 2, CortBP2	Cttnbp2		0	83631.3	91836.6	69586.1	68547.3	67866.8	98672.9	83023.6	75066.2	77344.7	79508.4	10765.4
Q3U308	1	CTU2_MOUSE	Cytoplasmic tRNA 2-thiolation protein 2	Ctu2	X	0	14525	13684	12902.6	13824	13557.8	14805.6	16324.1	15112.4	14249.4	14331.7	1010.34
Q9WTX6	1	CUL1_MOUSE	Cullin-1, CUL-1	Cul1		0	32428.7	37964.8	34475.2	35701.4	32805.2	32965.6	34829.1	34991.6	33031.3	34354.8	1777.73
Q9D4H8	1	CUL2_MOUSE	Cullin-2, CUL-2	Cul2		0	45008.6	51529.9	33123.1	28286.7	31505.1	46793.4	43551.4	30788.5	30930.5	37946.4	8678.95
Q9JLV5	1	CUL3_MOUSE	Cullin-3, CUL-3	Cul3		0	56057.6	66860.9	47639.7	48597.2	51839.2	50934.9	46495.4	48089.7	49200.7	51746.2	6343.4
Q3TCH7	1	CUL4A_MOUSE	Cullin-4A, CUL-4A	Cul4a		0	22290	24673.7	18098.4	20849.8	16156.6	20582.6	19160.9	13887.9	28225.4	20436.1	4337.97
A2A432	1	CUL4B_MOUSE	Cullin-4B, CUL-4B	Cul4b		0	18218.1	17478	13183.7	11971.4	15528.1	20580.2	14486.6	12246.7	12975.7	15185.4	3000.38
Q9D5V5	1	CUL5_MOUSE	Cullin-5, CUL-5	Cul5		0	50518.7	49018.8	44547.1	44932.2	48208.4	44853.5	45688.1	49978.1	52349.9	47788.3	2881.74
Q9CQ89	0	CUTA_MOUSE	Protein CutA (Brain acetylcholinesterase putative membrane anchor)	Cuta		0	6011.76	9782.59	18668.9	16016.5	18442.1	8234.1	8024.43	15978.2	16649.4	13089.8	4995.31
Q9JHS9	1	CWC15_MOUSE	Spliceosome-associated protein CWC15 homolog (Embryonic development factor 1, mED1)	Cwc15		0	823.57	10030.4	13127.5	17143.7	17129.4	23962.9	28344.4	11778.2	12700.9	15004.6	8002.94
P56395	1	CYB5_MOUSE	Cytochrome b5	Cyb5a		0	67964.4	70315.1	85571.6	76374.8	88838.1	59766.3	83439.9	55768.1	58991	71892.1	12344.6
Q9CQX2	1	CYB5B_MOUSE	Cytochrome b5 type B (Cytochrome b5 outer mitochondrial membrane isoform)	Cyb5b		0	44463.8	50329.2	56294.2	56400.8	61010.6	45146.9	51959.5	70205.8	55421.2	54581.3	7974.46
Q9DB73	1	NB5R1_MOUSE	NADH-cytochrome b5 reductase 1, b5R.1, EC 1.6.2.2 (NAD(P)H:quinone oxidoreductase type 3 polypeptide A2)	Cyb5r1		0	46473	44253.5	46584	34141	37489.9	42763.7	44967.6	36410.5	37403.7	41165.2	4791.81
Q9DCN2	1	NB5R3_MOUSE	NADH-cytochrome b5 reductase 3, B5R, Cytochrome b5 reductase, EC 1.6.2.2 (Diaphorase-1) [Cleaved into: NADH-cytochrome b5 reductase 3 membrane-bound form; NADH-cytochrome b5 reductase 3 soluble form ]	Cyb5r3		0	74550.3	74335.6	110035	108499	105001	65855.4	66888.1	108939	107966	91341.1	20109.5
Q9D0M3	1	CY1_MOUSE	Cytochrome c1, heme protein, mitochondrial, EC 7.1.1.8 (Complex III subunit 4) (Complex III subunit IV) (Cytochrome b-c1 complex subunit 4) (Ubiquinol-cytochrome-c reductase complex cytochrome c1 subunit, Cytochrome c-1)	Cyc1		0	81783.1	72652.5	314393	279709	327052	56974.2	64196.1	356003	335931	209855	135376
P62897	1	CYC_MOUSE	Cytochrome c, somatic	Cycs		0	272400	247171	333910	286800	301932	179865	210361	322362	330732	276170	54408.2
Q7TMB8	1	CYFP1_MOUSE	Cytoplasmic FMR1-interacting protein 1 (Specifically Rac1-associated protein 1, Sra-1)	Cyfip1		0	135903	142949	134157	144491	141894	132835	109720	146534	156642	138347	12974.3
Q5SQX6	1	CYFP2_MOUSE	Cytoplasmic FMR1-interacting protein 2 (p53-inducible protein 121)	Cyfip2		0	128214	131982	105544	101103	103190	114277	90418.9	121051	112993	112086	13481.4
Q9CX80	1	CYGB_MOUSE	Cytoglobin (Histoglobin, HGb)	Cygb		0	11852.8	33289.1	32796.9	31131.1	19819	38394.6	22083.4	28112.4	31189.2	27629.8	8219.3
Q80TQ2	1	CYLD_MOUSE	Ubiquitin carboxyl-terminal hydrolase CYLD, EC 3.4.19.12 (Deubiquitinating enzyme CYLD) (Ubiquitin thioesterase CYLD) (Ubiquitin-specific-processing protease CYLD)	Cyld		0	38273.1	43925.5	48031.1	42437.1	57405.6	47349.5	37635.2	65870.5	58019.9	48772	9700.98
P24457	0	CP2DB_MOUSE	Cytochrome P450 2D11, EC 1.14.14.1 (CYPIID11) (Cytochrome P450-16-alpha) (Cytochrome P450CC) (Testosterone 16-alpha hydroxylase)	Cyp2d11		0	16414.5	16322.2	21111.7	16680.1	26271	11914.8	14210	27005.2	17755.8	18631.7	5173.48
Q8CIM7	0	CP2DQ_MOUSE	Cytochrome P450 2D26, EC 1.14.14.1 (CYPIID26)	Cyp2d26		0	27803.9	23259.5	32979.5	52475.5	48973.9	10809.4	17916.8	64524.2	42913.9	35739.6	17680.4
Q9WVK8	1	CP46A_MOUSE	Cholesterol 24-hydroxylase, CH24H, EC 1.14.14.25 (Cholesterol 24-monooxygenase) (Cholesterol 24S-hydroxylase) (Cytochrome P450 46A1)	Cyp46a1		0	43745.4	35719	51083.5	57089.1	56160.6	30821.8	28712.1	56808.8	57591	46414.6	11946.3
Q8BHZ0	1	CYRIA_MOUSE	CYFIP-related Rac1 interactor A	Cyria		0	220382	228040	186448	155747	173051	233595	212978	189308	169292	196538	28098.8
Q921M7	1	CYRIB_MOUSE	CYFIP-related Rac1 interactor B (Protein FAM49B)	Cyrib		0	87997.2	82333.5	55058	52209.7	51929.3	67449.4	76426.3	48839.9	51461.1	63744.9	15122.1
Q8R4T1	1	CYS1_MOUSE	Cystin-1 (Cilia-associated protein)	Cys1	X	0	86724.7	1386.64	1140.78	3381.96	1404.05	11633.3	185459	1068.05	1680.81	32653.2	63714.1
Q9QX11	1	CYH1_MOUSE	Cytohesin-1 (PH, SEC7 and coiled-coil domain-containing protein 1, CLM1) (SEC7 homolog A, mSec7-1)	Cyth1		0	56617.7	56691.4	81573.8	71075.2	90800	73432.2	32583.4	29880.5	73268.6	62880.3	20915.9
P63034	1	CYH2_MOUSE	Cytohesin-2 (ARF nucleotide-binding site opener, Protein ARNO) (PH, SEC7 and coiled-coil domain-containing protein 2, CLM2) (SEC7 homolog B, mSec7-2)	Cyth2		0	86998.1	86165.7	63755.7	61268.3	74952.1	98399	82893.8	77761.9	87721.2	79990.6	11930.8
O08967	1	CYH3_MOUSE	Cytohesin-3 (ARF nucleotide-binding site opener 3, Protein ARNO3) (General receptor of phosphoinositides 1, Grp1) (PH, SEC7 and coiled-coil domain-containing protein 3, CLM3) (SEC7 homolog C, mSec7-3)	Cyth3		0	50691.9	56665.4	55190.2	53948.6	63037.5	52546.8	51371.1	52845.3	50806.6	54122.6	3898.13
Q8BHG2	1	CZIB_MOUSE	CXXC motif containing zinc binding protein (UPF0587 protein C1orf123 homolog)	Czib		0	32874.3	26290.2	27997	23426.6	26832.9	45219.1	30439.2	26703.4	16647.7	28492.3	7744.21
Q91YN0	1	CL004_MOUSE	Protein C12orf4 homolog	D6Wsu163e		0	12485.1	12692.3	12142.9	11362.6	8618.46	11374.4	10665.7	11609.8	7382.16	10925.9	1797.29
Q8BPM0	1	DAAM1_MOUSE	Disheveled-associated activator of morphogenesis 1	Daam1		0	25298.7	27778.3	28431.1	28430.1	30683.6	22856.5	22598.9	26320.6	29864.2	26918	2878.92
Q80U19	1	DAAM2_MOUSE	Disheveled-associated activator of morphogenesis 2	Daam2		0	16321.8	17780	28111.7	29383.7	28349.5	13643.9	12365.9	27124.6	32288.4	22818.8	7672.67
P97318	1	DAB1_MOUSE	Disabled homolog 1	Dab1	X	0	40598.2	20124.8	15646.5	68379.5	70940.7	60442	51803.7	54515.1	12864.5	43923.9	22684.9
Q3UHC7	1	DAB2P_MOUSE	Disabled homolog 2-interacting protein, DAB2-interacting protein (ASK-interacting protein 1) (DOC-2/DAB-2 interactive protein)	Dab2ip		0	29233.7	26224.5	33804.9	31220.4	37606	28168.2	24250.9	37468.2	42234.4	32245.7	5970.06
Q0PHV7	1	DACT3_MOUSE	Dapper homolog 3 (Dapper antagonist of catenin 3)	Dact3	X	0	9121.47	7441.59	14872.5	19087.5	19696	15653.1	11782	19283.4	22674.1	15512.4	5197.62
P61804	1	DAD1_MOUSE	Dolichyl-diphosphooligosaccharide--protein glycosyltransferase subunit DAD1, Oligosaccharyl transferase subunit DAD1 (Defender against cell death 1, DAD-1)	Dad1		0	97542.8	99085	109190	121200	107695	107670	114994	111435	102408	107913	7554.87
Q62165	1	DAG1_MOUSE	Dystroglycan 1 (Dystroglycan) (Dystrophin-associated glycoprotein 1) [Cleaved into: Alpha-dystroglycan, Alpha-DG; Beta-dystroglycan, Beta-DG ]	Dag1		0	15075.8	48526.5	46616.2	55061	33676.7	47953.7	34602.9	204283	56456	60250.2	55526.9
Q6WQJ1	1	DGLA_MOUSE	Diacylglycerol lipase-alpha, DAGL-alpha, DGL-alpha, EC 3.1.1.116 (Neural stem cell-derived dendrite regulator) (Sn1-specific diacylglycerol lipase alpha)	Dagla		0	76150.4	81462.2	96892.8	110931	107912	55254.4	47645.3	105681	114970	88544.3	24805.9
Q9ER88	1	RT29_MOUSE	28S ribosomal protein S29, mitochondrial, MRP-S29, S29mt (Death-associated protein 3, DAP-3)	Dap3		0	13295.2	10794	15438.2	14287.7	17157.5	9405.2	14507.3	22507.4	16575.2	14885.3	3811.48
O54784	0	DAPK3_MOUSE	Death-associated protein kinase 3, DAP kinase 3, EC 2.7.11.1 (DAP-like kinase, Dlk) (MYPT1 kinase) (ZIP-kinase)	Dapk3	X	0	74397	68633.4	59246	3729.72	25523.3	71013.1	49029.2	50272.6	51724.1	50396.5	22945.8
Q922B2	1	SYDC_MOUSE	Aspartate--tRNA ligase, cytoplasmic, EC 6.1.1.12 (Aspartyl-tRNA synthetase, AspRS)	Dars1		0	94642.7	109465	90934.9	93102.9	91099.8	96842.2	99135.6	86304.2	96227	95306.1	6533.42
Q8BIP0	1	SYDM_MOUSE	Aspartate--tRNA ligase, mitochondrial, EC 6.1.1.12 (Aspartyl-tRNA synthetase, AspRS)	Dars2		0	24259.4	19516.1	48017.3	48711	53525.9	25126.7	18207.6	52351.6	48393.9	37567.7	15233.1
Q9JII5	1	DAZP1_MOUSE	DAZ-associated protein 1 (Deleted in azoospermia-associated protein 1)	Dazap1		0	51389.6	49590.9	38474.5	35359.1	46406.2	69655.7	66549.7	39298	29374	47344.2	13688.2
P31786	1	ACBP_MOUSE	Acyl-CoA-binding protein, ACBP (Diazepam-binding inhibitor, DBI) (Endozepine, EP)	Dbi		0	220284	260160	274303	298172	274823	285823	322671	233615	204080	263770	38321.8
Q9QXS6	1	DREB_MOUSE	Drebrin (Developmentally-regulated brain protein)	Dbn1		0	101584	108928	72498	62074	70086.6	129649	108564	73493.6	68052.6	88325.6	24033.3
Q62418	1	DBNL_MOUSE	Drebrin-like protein (Actin-binding protein 1) (SH3 domain-containing protein 7)	Dbnl		0	99047.8	104870	67588.2	65679.5	67534.5	143385	119081	71537.1	73189.8	90212.5	27884.1
P53395	1	ODB2_MOUSE	Lipoamide acyltransferase component of branched-chain alpha-keto acid dehydrogenase complex, mitochondrial, EC 2.3.1.168 (Branched-chain alpha-keto acid dehydrogenase complex component E2, BCKAD-E2, BCKADE2) (Dihydrolipoamide acetyltransferase component of branched-chain alpha-keto acid dehydrogenase complex) (Dihydrolipoamide branched chain transacylase) (Dihydrolipoyllysine-residue (2-methylpro…	Dbt		0	29161.1	28775.5	44026	46184.7	49192.5	23265	24928	55220.2	51008.9	39084.6	12424.6
Q91VU6	1	DCA11_MOUSE	DDB1- and CUL4-associated factor 11 (WD repeat-containing protein 23)	Dcaf11		0	27676.3	29289	15071.4	17953.1	17188.5	27031.7	22787.4	16347.5	19770.4	21457.3	5397.83
P61963	1	DCAF7_MOUSE	DDB1- and CUL4-associated factor 7 (WD repeat-containing protein 68) (WD repeat-containing protein An11 homolog)	Dcaf7		0	74486.1	78329.8	70340.2	72349.2	60106.6	92756.1	85485.4	64926.5	58780.2	73062.2	11279.9
Q8N7N5	1	DCAF8_MOUSE	DDB1- and CUL4-associated factor 8 (WD repeat-containing protein 42A)	Dcaf8		0	35903.2	23535.5	18270	13849.1	23423.5	27580.8	28892	22387.4	15494	23259.5	6936.11
Q8BHC4	1	DCAKD_MOUSE	Dephospho-CoA kinase domain-containing protein	Dcakd		0	75281.5	76086.2	84209.9	69756.2	79631.7	73960.6	68306.5	77678.5	77748.6	75851.1	4862.16
P70211	1	DCC_MOUSE	Netrin receptor DCC (Tumor suppressor protein DCC)	Dcc		0	43848.2	40279.6	20707.4	21970	23624.2	43781.9	37266.4	22055.6	20629.6	30462.6	10492
Q9JLM8	1	DCLK1_MOUSE	Serine/threonine-protein kinase DCLK1, EC 2.7.11.1 (Doublecortin-like and CAM kinase-like 1) (Doublecortin-like kinase 1)	Dclk1		0	130068	151172	121697	104787	121799	128717	130665	132268	121525	126966	12330.9
Q6PGN3	1	DCLK2_MOUSE	Serine/threonine-protein kinase DCLK2, EC 2.7.11.1 (CaMK-like CREB regulatory kinase 2, CL2, CLICK-II, CLICK2) (Doublecortin-like and CAM kinase-like 2) (Doublecortin-like kinase 2)	Dclk2		0	83920.6	95862.5	73280.4	66970	79356.8	82098.3	101447	77266.8	76791.6	81888.3	10795.9
Q9DAR7	1	DCPS_MOUSE	m7GpppX diphosphatase, EC 3.6.1.59 (DCS-1) (Decapping scavenger enzyme) (Hint-related 7meGMP-directed hydrolase) (Histidine triad nucleotide-binding protein 5) (Histidine triad protein member 5, HINT-5) (Scavenger mRNA-decapping enzyme DcpS)	Dcps		0	32492.3	29711.7	25148.3	27320.6	21079.9	44111.9	39249.6	21981.1	21517.9	29179.2	8150.66
O08788	1	DCTN1_MOUSE	Dynactin subunit 1 (150 kDa dynein-associated polypeptide) (DAP-150, DP-150) (p150-glued)	Dctn1		0	64420.7	70134.5	58122.3	58473.9	62684.4	59253.3	55927.1	69291.4	63311.8	62402.1	4972.69
Q99KJ8	1	DCTN2_MOUSE	Dynactin subunit 2 (50 kDa dynein-associated polypeptide) (Dynactin complex 50 kDa subunit, DCTN-50) (Growth cone membrane protein 23-48K, GMP23-48K) (p50 dynamitin)	Dctn2		0	234484	245373	197983	196296	224676	235960	247717	213483	214255	223359	19101.7
Q9Z0Y1	1	DCTN3_MOUSE	Dynactin subunit 3 (Dynactin light chain p24)	Dctn3		0	58851.1	61075.9	48443.3	53175.4	46699.6	57982.1	64349.7	55269.2	49665.3	55056.9	6039.2
Q8CBY8	1	DCTN4_MOUSE	Dynactin subunit 4 (Dynactin subunit p62)	Dctn4		0	51650.7	61180.7	41856.8	40507.5	44524.5	66844.7	60959.4	48634.9	41127.2	50809.6	9954.11
Q9QZB9	1	DCTN5_MOUSE	Dynactin subunit 5 (Dynactin subunit p25)	Dctn5		0	11812.1	26962.1	22957.7	20737.5	18077.6	38662.2	35314.9	28696.6	16819	24448.8	8795.91
Q9WUB4	1	DCTN6_MOUSE	Dynactin subunit 6 (Dynactin subunit p27) (Protein WS-3)	Dctn6		0	53658.2	38291.9	38385.3	30773.6	52816.4	49194.8	75493.6	58940.5	51007.9	49840.2	13201.5
Q9QZ73	1	DCNL1_MOUSE	DCN1-like protein 1, DCNL1 (DCUN1 domain-containing protein 1) (Defective in cullin neddylation protein 1-like protein 1) (Testis-specific protein 3)	Dcun1d1		0	63522.4	55475.6	35036.8	30539.5	27549.2	70441.4	69128.7	38066.6	38875.9	47626.2	17024.5
Q8BZJ7	1	DCNL2_MOUSE	DCN1-like protein 2, DCNL2 (DCUN1 domain-containing protein 2) (Defective in cullin neddylation protein 1-like protein 2)	Dcun1d2		0	35829	37355.5	26914.5	22964.5	32359.9	29431.4	32908.6	27217.8	25989.7	30107.9	4811.05
Q9CXV9	0	DCNL5_MOUSE	DCN1-like protein 5, DCNL5 (DCUN1 domain-containing protein 5) (Defective in cullin neddylation protein 1-like protein 5) (Squamous cell carcinoma-related oncogene 5)	Dcun1d5	X	0	31559.6	26064.3	37337.6	20808.8	17304.3	36199.7	35503.2	34241.4	37540.4	30728.8	7551.57
Q9CWS0	1	DDAH1_MOUSE	N(G),N(G)-dimethylarginine dimethylaminohydrolase 1, DDAH-1, Dimethylarginine dimethylaminohydrolase 1, EC 3.5.3.18 (DDAHI) (Dimethylargininase-1)	Ddah1		0	218836	245218	221595	224496	201700	275242	256950	198174	200331	226949	27020.1
Q99LD8	1	DDAH2_MOUSE	N(G),N(G)-dimethylarginine dimethylaminohydrolase 2, DDAH-2, Dimethylarginine dimethylaminohydrolase 2, EC 3.5.3.18 (DDAHII) (Dimethylargininase-2)	Ddah2		0	110623	121602	150320	154610	141369	151349	160908	142831	143667	141920	16115.1
Q3U1J4	1	DDB1_MOUSE	DNA damage-binding protein 1 (DDB p127 subunit) (Damage-specific DNA-binding protein 1) (UV-damaged DNA-binding factor)	Ddb1		0	52470.6	55631.5	53274.1	55764.4	50597.3	64602.3	59370	55674.1	55399	55864.8	4106.81
O88533	1	DDC_MOUSE	Aromatic-L-amino-acid decarboxylase, AADC, EC 4.1.1.28 (DOPA decarboxylase, DDC)	Ddc		0	24245.3	40485.5	30400.1	40199.6	32647.3	32336.6	26788.5	17667.2	24843.2	29957	7489.24
Q80YA3	1	DDHD1_MOUSE	Phospholipase DDHD1, EC 3.1.1.- (DDHD domain-containing protein 1) (Phosphatidic acid-preferring phospholipase A1 homolog, PA-PLA1)	Ddhd1		0	19435.3	22017.5	36182	39826.9	31946.2	15044.9	17576.8	37780.7	40543.3	28928.2	10327.5
Q80Y98	1	DDHD2_MOUSE	Phospholipase DDHD2, EC 3.1.1.- (DDHD domain-containing protein 2) (SAM, WWE and DDHD domain-containing protein 1)	Ddhd2		0	24846.7	28084.1	34299.8	38400.5	31711	24210.2	30162.9	32745.3	43593.4	32006	6243.63
A2ADY9	1	DDI2_MOUSE	Protein DDI1 homolog 2, EC 3.4.23.-	Ddi2		0	47756.3	52063.6	44779.9	54132.6	58354.7	75052.6	60374.2	50454.8	53591.2	55173.3	8880.55
Q80TS7	1	DEND_MOUSE	Dendrin	Ddn	X	0	43805.8	40698	37318.9	39016.4	41303.4	44962.5	42651	40710.4	46920.8	41931.9	2985.22
O54734	1	OST48_MOUSE	Dolichyl-diphosphooligosaccharide--protein glycosyltransferase 48 kDa subunit, DDOST 48 kDa subunit, Oligosaccharyl transferase 48 kDa subunit	Ddost		0	80689.2	74034.6	74261.8	84877.7	70078.9	81870.9	82864.4	73405.3	73485	77285.3	5274.04
Q80WW9	0	DDRGK_MOUSE	DDRGK domain-containing protein 1 (UFM1-binding and PCI domain-containing protein 1)	Ddrgk1		0	50.3053	7386.97	4238.79	5105.88	6305.28	3963.78	102672	6237.66	3167.88	15458.8	32775.5
O35215	1	DOPD_MOUSE	D-dopachrome decarboxylase, EC 4.1.1.84 (D-dopachrome tautomerase)	Ddt		0	372006	492708	633050	591308	500416	472152	600037	415209	382185	495452	96269.2
Q91VR5	1	DDX1_MOUSE	ATP-dependent RNA helicase DDX1, EC 3.6.4.13 (DEAD box protein 1)	Ddx1		0	82525.1	82010.5	58436	69326.3	53416.8	86173.3	81263.5	64267.6	67242.6	71629.1	11807.5
Q501J6	1	DDX17_MOUSE	Probable ATP-dependent RNA helicase DDX17, EC 3.6.4.13 (DEAD box protein 17)	Ddx17		0	120975	126417	90112.4	120435	91627.9	154374	138225	101321	103769	116362	21643.4
Q61655	1	DD19A_MOUSE	ATP-dependent RNA helicase DDX19A, EC 3.6.4.13 (DEAD box RNA helicase DEAD5, mDEAD5) (DEAD box protein 19A) (Eukaryotic translation initiation factor 4A-related sequence 1)	Ddx19a		0	47230.2	49181.6	61417.7	47788.4	51488.3	57396.2	56645.4	48647.6	39338.2	51014.9	6622.96
Q9Z1N5	1	DX39B_MOUSE	Spliceosome RNA helicase Ddx39b, EC 3.6.4.13 (56 kDa U2AF65-associated protein) (DEAD box protein UAP56) (HLA-B-associated transcript 1 protein)	Ddx39b		0	104327	96880.6	69595.3	91534.2	78075.7	121777	105997	98820.9	77719.4	93858.5	16484
Q62167	1	DDX3X_MOUSE	ATP-dependent RNA helicase DDX3X, EC 3.6.4.13 (D1Pas1-related sequence 2) (DEAD box RNA helicase DEAD3, mDEAD3) (DEAD box protein 3, X-chromosomal) (Embryonic RNA helicase)	Ddx3x		0	75010.2	77459.2	76881.4	90846.3	73625.6	87624.5	74686.7	76744	77853.3	78970.1	6035.14
Q62095	1	DDX3Y_MOUSE	ATP-dependent RNA helicase DDX3Y, EC 3.6.4.13 (D1Pas1-related sequence 1) (DEAD box protein 3, Y-chromosomal) (DEAD-box RNA helicase DEAD2, mDEAD2)	Ddx3y		0	41822.5	57271.2	65104.1	34592.8	25022.8	53294	39637.1	37101.5	43881.6	44192	12387.3
Q810A7	1	DDX42_MOUSE	ATP-dependent RNA helicase DDX42, EC 3.6.4.13 (DEAD box protein 42)	Ddx42		0	33395.2	28108.2	24531	42328.3	27512.9	39010.5	28646.5	31274.8	32385.7	31910.3	5708.37
Q569Z5	1	DDX46_MOUSE	Probable ATP-dependent RNA helicase DDX46, EC 3.6.4.13 (DEAD box protein 46)	Ddx46		0	19775.9	23894	21962.6	29143	14875.4	19901	15751.3	15582.8	20956.7	20204.7	4569.35
Q61656	1	DDX5_MOUSE	Probable ATP-dependent RNA helicase DDX5, EC 3.6.4.13 (DEAD box RNA helicase DEAD1, mDEAD1) (DEAD box protein 5) (RNA helicase p68)	Ddx5		0	81773.5	80512.3	53667.2	72294.3	54144.9	95102.7	81870.7	65412.1	65012.7	72198.9	13901.4
P54823	1	DDX6_MOUSE	Probable ATP-dependent RNA helicase DDX6, EC 3.6.4.13 (ATP-dependent RNA helicase p54) (DEAD box protein 6) (Oncogene RCK homolog)	Ddx6		0	84723.6	91226.9	91343	95399	91050.3	87920	74425.7	86195.4	93892.9	88464.1	6291.72
Q9CQ62	1	DECR_MOUSE	2,4-dienoyl-CoA reductase [(3E)-enoyl-CoA-producing], mitochondrial, EC 1.3.1.124 (2,4-dienoyl-CoA reductase [NADPH], 4-enoyl-CoA reductase [NADPH])	Decr1		0	64562.8	68769.7	96261.2	98718.1	87506.3	83661.5	72495.5	77293.3	85385.6	81628.2	11820.3
Q7TNV0	1	DEK_MOUSE	Protein DEK	Dek		0	32790.1	25118.8	19927.1	19546.4	10554.5	42088.5	42983.7	9995.94	19257.2	24695.8	12234.9
Q9D8N2	1	DEN10_MOUSE	DENN domain-containing protein 10 (Protein FAM45A)	Dennd10		0	32316.7	29134.9	30048.4	26836.4	20011.8	35128.4	35082.7	13750.4	18957	26807.4	7601.71
Q8K382	1	DEN1A_MOUSE	DENN domain-containing protein 1A (Connecdenn 1, Connecdenn)	Dennd1a		0	32072.9	37176.3	39914.1	34560.8	47912.8	30970.4	22213.4	49897	36850.6	36840.9	8507.09
Q3U1Y4	0	DEN4B_MOUSE	DENN domain-containing protein 4B (Brain-specific gene 4 protein, Brain specific protein 4)	Dennd4b	X	0	24.3586	6442.7	6069.95	3856.87	10262.2	4.30091	94.4106	31387.9	8074.28	7357.44	9758.06
Q9CQJ6	1	DENR_MOUSE	Density-regulated protein, DRP	Denr		0	35265.5	36017.1	21818.9	13110.5	19470.3	33375	35646.6	14524	17304.6	25170.3	9753.26
P61460	0	DEPD5_MOUSE	GATOR complex protein DEPDC5 (DEP domain-containing protein 5)	Depdc5	X	0	10766.6	13458.5	1634.34	18712.8	20398.6	6377.12	12133.8	3618.05	801.472	9766.81	7151.12
Q99J56	0	DERL1_MOUSE	Derlin-1 (Degradation in endoplasmic reticulum protein 1) (Der1-like protein 1)	Derl1		0	73648.6	63186.9	71989.5	79127.6	73920.6	67968.4	80953.1	83771.5	74246.2	74312.5	6391.19
Q6NS52	1	DGKB_MOUSE	Diacylglycerol kinase beta, DAG kinase beta, EC 2.7.1.107 (Diglyceride kinase beta, DGK-beta)	Dgkb		0	29083.1	37708.3	39298.6	38371.6	39248.9	36801.2	33413.2	44013.1	37427.2	37262.8	4138.99
E9PUQ8	1	DGKD_MOUSE	Diacylglycerol kinase delta, DAG kinase delta, EC 2.7.1.107	Dgkd		0	30631.5	30290	35845.2	30977.4	40096.2	23888.3	17252.2	54346.6	46022.1	34372.2	11262.9
Q9R1C6	1	DGKE_MOUSE	Diacylglycerol kinase epsilon, DAG kinase epsilon, EC 2.7.1.107 (Diglyceride kinase epsilon, DGK-epsilon)	Dgke		0	20926.5	9509.83	12441.2	14228.2	15759.1	18071.8	17812.2	14923.7	15605	15475.3	3329.19
Q91WG7	1	DGKG_MOUSE	Diacylglycerol kinase gamma, DAG kinase gamma, EC 2.7.1.107 (88 kDa diacylglycerol kinase) (Diglyceride kinase gamma, DGK-gamma)	Dgkg		0	89052	101049	99426.3	94693	111221	99988.3	95440.3	112920	103670	100829	7667.88
D3YXJ0	1	DGKH_MOUSE	Diacylglycerol kinase eta, DAG kinase eta, EC 2.7.1.107 (Diglyceride kinase eta, DGK-eta)	Dgkh		0	19569.8	18172.4	23803.8	22107.1	24932.8	14868.5	13381.4	28372.2	25871.2	21231	5096.94
D3YWQ0	1	DGKI_MOUSE	Diacylglycerol kinase iota, DAG kinase iota, EC 2.7.1.107	Dgki		0	41581.2	45125.6	39540.3	39647.7	45565.4	37181	31300.1	43313.1	48076.2	41258.9	5070.16
Q6P5E8	1	DGKQ_MOUSE	Diacylglycerol kinase theta, DAG kinase theta, EC 2.7.1.107 (Diglyceride kinase theta, DGK-theta)	Dgkq		0	29501	30689.1	33879.5	39176.9	33703.5	33705.6	28682.2	39430.5	42701.9	34607.8	4852.32
Q80UP3	1	DGKZ_MOUSE	Diacylglycerol kinase zeta, DAG kinase zeta, EC 2.7.1.107 (Diglyceride kinase zeta, DGK-zeta)	Dgkz		0	68151.6	80983.3	84767.2	72358	84726.9	71382.2	70814.7	92302	87133.9	79180	8657.63
Q9QX60	1	DGUOK_MOUSE	Deoxyguanosine kinase, mitochondrial, EC 2.7.1.113 (Deoxyadenosine kinase, mitochondrial, EC 2.7.1.76)	Dguok		0	72523.3	51893.5	31499.1	49433.6	29139.3	73711.6	67954.4	34485.5	26086.7	48525.2	19255.6
O88455	0	DHCR7_MOUSE	7-dehydrocholesterol reductase, 7-DHC reductase, EC 1.3.1.21 (Sterol Delta(7)-reductase)	Dhcr7		0	55448.6	44703.3	77309	96692.2	59768.7	34572.9	41986.9	40570.5	94617.8	60630	23569.1
Q9DBB8	1	DHDH_MOUSE	Trans-1,2-dihydrobenzene-1,2-diol dehydrogenase, EC 1.3.1.20 (D-xylose 1-dehydrogenase) (D-xylose-NADP dehydrogenase, EC 1.1.1.179) (Dimeric dihydrodiol dehydrogenase)	Dhdh		0	72106.5	63885.5	80696.8	31197.2	39208.6	82750.2	87830.6	39150.4	80844.3	64185.6	21953.2
O35435	1	PYRD_MOUSE	Dihydroorotate dehydrogenase (quinone), mitochondrial, DHOdehase, EC 1.3.5.2 (Dihydroorotate oxidase)	Dhodh		0	24822.2	29402.6	43876.7	24489.7	44441.3	36494.7	10848.9	58059.5	41758.6	34910.4	14036.4
Q3TXU5	1	DHYS_MOUSE	Deoxyhypusine synthase, DHS, EC 2.5.1.46	Dhps		0	25590.3	26415.6	28554.8	30390.7	20627.1	29042	28307.8	28632.5	13257	25646.4	5451.85
Q99L04	1	DHRS1_MOUSE	Dehydrogenase/reductase SDR family member 1, EC 1.1.1.- (Short chain dehydrogenase/reductase family 19C member 1, Protein SDR19C1)	Dhrs1		0	54218.5	57027.4	90434.9	75189.1	90723	66690.1	64867.6	92855.5	71679.3	73742.8	14695.7
Q99LB2	1	DHRS4_MOUSE	Dehydrogenase/reductase SDR family member 4, EC 1.1.1.184, EC 1.1.1.300 (NADPH-dependent carbonyl reductase, CR) (NADPH-dependent retinol dehydrogenase/reductase, NDRD, mouNRDR) (Peroxisomal short-chain alcohol dehydrogenase, PSCD) (Short chain dehydrogenase/reductase family 25C member 2, Protein SDR25C2)	Dhrs4		0	58084.2	40937.6	55929.6	49701.5	58148.5	47645.9	59114.5	68146.3	48605.8	54034.9	8081.28
Q9CXR1	0	DHRS7_MOUSE	Dehydrogenase/reductase SDR family member 7, EC 1.1.1.- (Retinal short-chain dehydrogenase/reductase 4, retSDR4) (Short chain dehydrogenase/reductase family 34C member 1, Protein SDR34C1)	Dhrs7		0	51554.7	50405.8	40843.4	53301.1	62196.8	41356.9	40355.8	57244.7	62336.7	51066.2	8719.58
Q99J47	1	DRS7B_MOUSE	Dehydrogenase/reductase SDR family member 7B, EC 1.1.-.- (Short-chain dehydrogenase/reductase family 32C member 1, Protein SDR32C1)	Dhrs7b		0	35768	39944.4	43814.3	53463.3	45745.4	33338.4	36741.4	39579.3	42289.2	41187.1	6066.93
O35286	1	DHX15_MOUSE	ATP-dependent RNA helicase DHX15, EC 3.6.4.13 (DEAH box protein 15)	Dhx15		0	29691.7	33554.7	28526.5	36642.9	23868.8	31830.1	25020.9	29774.2	30294.6	29911.6	3950.16
Q99PU8	1	DHX30_MOUSE	ATP-dependent RNA helicase DHX30, EC 3.6.4.13 (DEAH box protein 30)	Dhx30		0	21243.6	19171.9	21897.9	29506.4	22620.3	21787.4	18464.6	22788.1	27353.1	22759.2	3569.73
Q8VHK9	1	DHX36_MOUSE	ATP-dependent DNA/RNA helicase DHX36, EC 3.6.4.13 (DEAD/H box polypeptide 36) (DEAH box protein 36) (MLE-like protein 1) (RNA helicase associated with AU-rich element ARE)	Dhx36		0	11291.4	13187.5	13248.1	11666	12120.9	15966	16693.7	20782	17858.3	14757.1	3247.8
Q6P5D3	1	DHX57_MOUSE	Putative ATP-dependent RNA helicase DHX57, EC 3.6.4.13 (DEAH box protein 57)	Dhx57	X	0	11529.6	11875.1	13429.1	16869.8	8620.02	9047.06	9553.82	8622.9	16019.1	11729.6	3142.9
O70133	1	DHX9_MOUSE	ATP-dependent RNA helicase A, EC 3.6.4.13 (DEAH box protein 9, mHEL-5) (Nuclear DNA helicase II, NDH II) (RNA helicase A, RHA)	Dhx9		0	56141	59785.4	49721.6	62661.2	45509.8	66041.1	51981.6	55693.2	53310.5	55649.5	6436
O08808	1	DIAP1_MOUSE	Protein diaphanous homolog 1 (Diaphanous-related formin-1, DRF1) (p140mDIA, mDIA1)	Diaph1		0	10933.1	11471.5	7203.43	6681.76	6278.91	8004	9340.96	8450.63	8397.79	8529.12	1789.86
O70566	1	DIAP2_MOUSE	Protein diaphanous homolog 2 (Diaphanous-related formin-2, DRF2, mDia3)	Diaph2	X	0	15150.6	15008.3	14926.4	16872.2	18874.3	12255.5	8628.67	14947.7	16422	14787.3	2921.63
Q8BWT5	1	DIP2A_MOUSE	Disco-interacting protein 2 homolog A, DIP2 homolog A, EC 6.2.1.1	Dip2a		0	31920.8	39646.4	38291.8	45157.5	40483.3	31615.7	32474.5	41182.7	44928.4	38411.3	5303.88
Q3UH60	1	DIP2B_MOUSE	Disco-interacting protein 2 homolog B, DIP2 homolog B	Dip2b		0	44887.1	45985.3	49901.1	42578.3	45118.8	42726.5	42317.3	50280.8	46107.4	45544.7	2951.52
Q91Z61	1	DIRA1_MOUSE	GTP-binding protein Di-Ras1 (Distinct subgroup of the Ras family member 1) (Small GTP-binding tumor suppressor 1)	Diras1		0	75474.5	71069.8	69556.1	68374.2	66187.5	71480.7	71216.8	67336.7	78759.4	71050.6	3969.39
Q5PR73	1	DIRA2_MOUSE	GTP-binding protein Di-Ras2 (Distinct subgroup of the Ras family member 2)	Diras2		0	67077	95027.4	66954.5	74316.8	64964.3	83841.2	75400.8	64203.2	69863.2	73516.5	10193.5
Q8CI75	1	DI3L2_MOUSE	DIS3-like exonuclease 2, EC 3.1.13.-	Dis3l2		0	17348.7	18189.2	18783.5	19607.8	16810	16647.7	19753.5	15406.4	20583.6	18125.6	1704.34
Q9QUN9	1	DKK3_MOUSE	Dickkopf-related protein 3, Dickkopf-3, Dkk-3, mDkk-3	Dkk3		0	31169.9	40303	36121.2	38364.9	54182.4	35104.9	42377.9	40998.5	24262.2	38098.3	8236.11
Q8BMF4	1	ODP2_MOUSE	Dihydrolipoyllysine-residue acetyltransferase component of pyruvate dehydrogenase complex, mitochondrial, EC 2.3.1.12 (Dihydrolipoamide acetyltransferase component of pyruvate dehydrogenase complex) (Pyruvate dehydrogenase complex component E2, PDC-E2, PDCE2)	Dlat		0	68282.8	56034.2	124280	127426	142077	60291.3	52922.9	174288	151659	106362	46993.8
O08749	1	DLDH_MOUSE	Dihydrolipoyl dehydrogenase, mitochondrial, EC 1.8.1.4 (Dihydrolipoamide dehydrogenase)	Dld		0	192796	181039	287653	300365	273113	166553	160180	378487	371662	256872	85464.1
Q811D0	1	DLG1_MOUSE	Disks large homolog 1 (Embryo-dlg/synapse-associated protein 97, E-dlg/SAP97) (Synapse-associated protein 97, SAP-97, SAP97)	Dlg1		0	59261.7	62146.9	67978.6	75292.1	69834.7	56916.8	55716.7	79187	77672.7	67111.9	9031.11
Q91XM9	1	DLG2_MOUSE	Disks large homolog 2 (Channel-associated protein of synapse-110, Chapsyn-110) (Postsynaptic density protein PSD-93)	Dlg2		0	41828	44963.4	60464.2	63251.6	69825.9	49513.9	38780.5	68492.9	59288.1	55156.5	11647.9
P70175	1	DLG3_MOUSE	Disks large homolog 3 (Synapse-associated protein 102, SAP-102, SAP102)	Dlg3		0	101839	99478.1	110500	120019	123157	104346	88757.9	138228	128719	112783	15857.7
Q62108	1	DLG4_MOUSE	Disks large homolog 4 (Postsynaptic density protein 95, PSD-95) (Synapse-associated protein 90, SAP-90, SAP90)	Dlg4		0	153782	167298	227827	242776	242274	164770	132806	239489	238016	201004	45205.9
Q9D415	1	DLGP1_MOUSE	Disks large-associated protein 1, DAP-1 (Guanylate kinase-associated protein) (PSD-95/SAP90-binding protein 1) (SAP90/PSD-95-associated protein 1, SAPAP1)	Dlgap1		0	55017	51441.9	58811.5	53796.3	70359.7	52920.9	42910.9	70578.4	60507.8	57371.6	8926.28
Q8BJ42	1	DLGP2_MOUSE	Disks large-associated protein 2, DAP-2 (PSD-95/SAP90-binding protein 2) (SAP90/PSD-95-associated protein 2, SAPAP2)	Dlgap2		0	30825.9	26987.2	32769	31902.4	33524.5	37232.3	21842.2	34942.1	38506.6	32059.1	5135.05
Q6PFD5	1	DLGP3_MOUSE	Disks large-associated protein 3, DAP-3 (PSD-95/SAP90-binding protein 3) (SAP90/PSD-95-associated protein 3, SAPAP3)	Dlgap3		0	47359.8	45061	54641.9	48722.9	57085.8	53009.5	41913.9	55970.9	66510.2	52252.9	7430.96
B1AZP2	1	DLGP4_MOUSE	Disks large-associated protein 4, DAP-4 (PSD-95/SAP90-binding protein 4) (SAP90/PSD-95-associated protein 4, SAPAP-4)	Dlgap4		0	19578.7	21631.8	22411.5	21669.9	24940.9	22012.7	17435.4	21990.9	23118.5	21643.4	2117.4
Q9D2G2	1	ODO2_MOUSE	Dihydrolipoyllysine-residue succinyltransferase component of 2-oxoglutarate dehydrogenase complex, mitochondrial, EC 2.3.1.61 (2-oxoglutarate dehydrogenase complex component E2, OGDC-E2) (Dihydrolipoamide succinyltransferase component of 2-oxoglutarate dehydrogenase complex) (E2K)	Dlst		0	31273.8	37178.7	55370.3	55452.4	64189.3	23749.5	30568.3	70152	63272.5	47911.9	17265.1
Q9CRA7	1	ATP5S_MOUSE	ATP synthase subunit s, mitochondrial (ATP synthase-coupling factor B) (Distal membrane arm assembly complex 2-like protein) (Mitochondrial ATP synthase regulatory component factor B)	Dmac2l		0	28496.1	31527.6	64571	52441.4	65408.3	38986.6	33447.5	59614.7	66805.4	49033.2	15894.4
P11531	1	DMD_MOUSE	Dystrophin	Dmd		0	21477.8	22057	25686.8	27359.5	32185.1	20964.4	20930.6	28395.9	31566.7	25624.9	4509.95
Q9WV69	1	DEMA_MOUSE	Dematin (Dematin actin-binding protein) (Erythrocyte membrane protein band 4.9)	Dmtn		0	226998	208285	153548	160214	168728	227204	198479	163851	179531	187426	28638.8
Q08274	1	DMWD_MOUSE	Dystrophia myotonica WD repeat-containing protein (Dystrophia myotonica-containing WD repeat motif protein) (Protein DMR-N9)	Dmwd		0	50164.5	52346.9	62097.9	59783.4	65184.5	61256.2	57079.9	61963.5	64447.7	59369.4	5205.75
Q6PNC0	1	DMXL1_MOUSE	DmX-like protein 1, X-like 1 protein	Dmxl1		0	11529.8	13883.1	14616.5	13957.7	12197	11813.3	11218.7	9839.69	15508.1	12729.3	1847.87
Q8BPN8	1	DMXL2_MOUSE	DmX-like protein 2 (Rabconnectin-3)	Dmxl2		0	61745.4	70324.1	61584.3	53811	56241.3	57948.6	48926.4	58284.3	62327.7	59021.5	6032.75
Q8BGF3	0	DAA10_MOUSE	Dynein axonemal assembly factor 10 (WD repeat-containing protein 92) (WD repeat-containing protein Monad)	Dnaaf10	X	1	16943.2	15982.9	12396	20578.3	11443	10083.1	4423.58	NA	13098.3	13118.5	4878.91
P63037	1	DNJA1_MOUSE	DnaJ homolog subfamily A member 1 (DnaJ protein homolog 2) (Heat shock 40 kDa protein 4) (Heat shock protein J2, HSJ-2)	Dnaja1		0	41875	37250.5	21754	18569.2	25900.8	38857.4	35909.4	19456.1	21454.9	29003	9338.57
Q9QYJ0	1	DNJA2_MOUSE	DnaJ homolog subfamily A member 2 (mDj3)	Dnaja2		0	66461.3	60229.7	49427.1	42879.2	48678.2	45015.6	49804.6	52673.3	53024.6	52021.5	7355.29
Q99M87	1	DNJA3_MOUSE	DnaJ homolog subfamily A member 3, mitochondrial (DnaJ protein Tid-1, mTid-1) (Tumorous imaginal discs protein Tid56 homolog)	Dnaja3		0	52284.7	44124.6	94019.9	94521.1	120191	55351.2	47337.1	129419	104327	82397.3	33042.9
Q9JMC3	1	DNJA4_MOUSE	DnaJ homolog subfamily A member 4 (MmDjA4)	Dnaja4		0	49154.1	49256.4	33969.6	40922.6	41925.6	57689.8	48632.4	38861.6	36086.6	44055.4	7635.81
Q9QYJ3	1	DNJB1_MOUSE	DnaJ homolog subfamily B member 1 (Heat shock 40 kDa protein 1, HSP40, Heat shock protein 40)	Dnajb1		0	41865.6	39538.5	38861.8	46571.5	43074.7	47014.6	43820.3	44838	42495.3	43120	2816.2
Q99KV1	1	DJB11_MOUSE	DnaJ homolog subfamily B member 11 (APOBEC1-binding protein 2, ABBP-2) (ER-associated DNAJ) (ER-associated Hsp40 co-chaperone) (Endoplasmic reticulum DNA J domain-containing protein 3, ER-resident protein ERdj3, ERdj3, ERj3p)	Dnajb11		0	78061.9	67176.2	62747.4	93496.5	86964.9	73570.9	69294.8	76321.4	63624.7	74584.3	10429.4
Q149L6	0	DJB14_MOUSE	DnaJ homolog subfamily B member 14	Dnajb14		0	70766.4	64816.5	53571.7	85542	75360.6	35346.6	12389.3	55180.8	71554.7	58281	22565.1
Q9QYI5	1	DNJB2_MOUSE	DnaJ homolog subfamily B member 2 (DnaJ homolog subfamily B member 10) (mDj8)	Dnajb2		0	48461.8	55514	73268.5	73849.6	80447.7	57319.7	55116.6	59087.8	76436.2	64389.1	11553.5
Q9D832	0	DNJB4_MOUSE	DnaJ homolog subfamily B member 4	Dnajb4		0	52541.2	46287.6	30169	17027.5	12050.8	41775.5	47050.9	11307.4	19655.1	30873.9	16366.2
O89114	1	DNJB5_MOUSE	DnaJ homolog subfamily B member 5 (Heat shock protein Hsp40-3) (Heat shock protein cognate 40, Hsc40)	Dnajb5		0	22044	21753	20855.8	25133.7	26249.2	22090.8	16626.6	21131.7	21880.8	21974	2713.21
O54946	1	DNJB6_MOUSE	DnaJ homolog subfamily B member 6 (Heat shock protein J2, HSJ-2) (MRJ) (mDj4)	Dnajb6		0	38086.2	32088.2	25716.4	32679.8	24502.4	41068	28922.5	24009	28089.1	30573.5	5976.48
Q9DC23	0	DJC10_MOUSE	DnaJ homolog subfamily C member 10, EC 1.8.4.- (Endoplasmic reticulum DNA J domain-containing protein 5, ER-resident protein ERdj5, ERdj5) (Endoplasmic reticulum DnaJ-PDI fusion protein 1) (J domain-containing protein disulfide isomerase-like protein, J domain-containing PDI-like protein, JPDI)	Dnajc10		0	78067.8	620.903	9599.08	787.799	7407.46	11254	79371.8	5239.66	6149.32	22055.3	32319.6
Q5U458	1	DJC11_MOUSE	DnaJ homolog subfamily C member 11	Dnajc11		0	30535.9	27662.8	47032.8	49549.9	55983.7	31015.6	26864	51173.9	53086.2	41433.9	12087.1
P54103	0	DNJC2_MOUSE	DnaJ homolog subfamily C member 2 (Mouse Id associate 1, MIDA1) (Zuotin-related factor 1)	Dnajc2		0	23283.8	16316.7	27366.4	13513.5	11555.8	30016.9	39228.3	46310	15849.9	24826.8	12051
Q91YW3	0	DNJC3_MOUSE	DnaJ homolog subfamily C member 3 (Interferon-induced, double-stranded RNA-activated protein kinase inhibitor) (Protein kinase inhibitor of 58 kDa, Protein kinase inhibitor p58)	Dnajc3		0	49524.6	34851.2	64685.7	90857	70591	72873.4	66714.3	71211.6	89320.7	67847.7	17572.7
P60904	1	DNJC5_MOUSE	DnaJ homolog subfamily C member 5 (Cysteine string protein, CSP) (Cysteine-string protein isoform alpha)	Dnajc5		0	54679	63054.1	45948.5	41573.4	38528.5	42754.7	55099	35312.2	39542.2	46276.8	9288.13
Q80TZ3	1	AUXI_MOUSE	Putative tyrosine-protein phosphatase auxilin, EC 3.1.3.48 (DnaJ homolog subfamily C member 6)	Dnajc6		0	108499	119365	100665	90865.2	107433	79966.9	71631.9	115909	100278	99401.5	15978.1
Q9QYI3	1	DNJC7_MOUSE	DnaJ homolog subfamily C member 7 (Cytoplasmic CAR retention protein, CCRP) (MDj11) (Tetratricopeptide repeat protein 2, TPR repeat protein 2)	Dnajc7		0	41276.5	49156.2	44179.3	40570.4	41667.3	47441.9	45660.4	39663.3	46829.7	44049.4	3402.86
Q05A62	1	DNAL1_MOUSE	Dynein axonemal light chain 1	Dnal1		0	34732.2	26366	46014.6	7465.99	45603.3	23265.1	32084.9	45998.8	17956.9	31054.2	13619.9
Q9DCM4	0	DNAL4_MOUSE	Dynein axonemal light chain 4	Dnal4		0	84725	73983.9	73227.7	66854	69330.7	115582	105457	73534.2	70212.3	81434.1	17407.9
Q8JZM4	0	DNER_MOUSE	Delta and Notch-like epidermal growth factor-related receptor (Brain EGF repeat-containing transmembrane protein)	Dner	X	0	28772.1	34536	37764.8	30335.7	28085.8	26808.9	22010	26477.5	34270.4	29895.7	4882.65
P39053	1	DYN1_MOUSE	Dynamin-1, EC 3.6.5.5	Dnm1		0	302124	345105	274461	292642	313707	236920	225307	299736	292065	286896	37096.3
Q8K1M6	1	DNM1L_MOUSE	Dynamin-1-like protein, EC 3.6.5.5 (Dynamin family member proline-rich carboxyl-terminal domain less, Dymple) (Dynamin-related protein 1)	Dnm1l		0	100602	114460	96945.9	86207.8	100936	111892	102566	101346	97691.8	101405	8270.83
P39054	1	DYN2_MOUSE	Dynamin-2, EC 3.6.5.5 (Dynamin UDNM)	Dnm2		0	39533.6	39427.4	36806.5	40330.1	34478.1	37547.2	35501.6	34399.6	44452.4	38052.9	3253.18
Q8BZ98	1	DYN3_MOUSE	Dynamin-3, EC 3.6.5.5	Dnm3		0	83460.8	83035.5	86140.9	89728.5	93483.2	57717.8	62745.5	98111.1	100403	83869.6	14744
Q9Z2W0	1	DNPEP_MOUSE	Aspartyl aminopeptidase, EC 3.4.11.21	Dnpep		0	89449.3	90933.2	105046	85049.5	100600	98082	100467	95731.6	92610	95329.9	6357.13
Q7TNF0	0	DOC2A_MOUSE	Double C2-like domain-containing protein alpha, Doc2-alpha	Doc2a		0	95353.1	107423	64829.5	70562.7	12421.6	83299.7	66971.2	50351.1	8064.19	62141.8	33981.7
P70169	1	DOC2B_MOUSE	Double C2-like domain-containing protein beta, Doc2-beta	Doc2b	X	0	19485.1	12784.9	18830.4	29471.1	17573.9	16505.2	15455.4	13848.8	20845.8	18311.2	4937.48
Q8CIQ7	1	DOCK3_MOUSE	Dedicator of cytokinesis protein 3 (Modifier of cell adhesion) (Presenilin-binding protein, PBP)	Dock3		0	19337.6	20913	26183.8	24287.4	23926.6	16439.4	13104.7	27091.5	30228.8	22390.3	5443.24
P59764	1	DOCK4_MOUSE	Dedicator of cytokinesis protein 4	Dock4		0	31576.2	32144.2	37245.3	40481.9	39667.2	24240.3	20921.8	42949.6	44277.8	34833.8	8213.92
Q8R1A4	1	DOCK7_MOUSE	Dedicator of cytokinesis protein 7 (Protein moonlight)	Dock7		0	19050.7	20426.9	20668	18448.2	22802.5	19501.6	14297.3	23223.9	22210.9	20070	2733.99
Q8BIK4	1	DOCK9_MOUSE	Dedicator of cytokinesis protein 9 (Cdc42 guanine nucleotide exchange factor zizimin-1, Zizimin-1)	Dock9		0	46354.6	42195.3	36200.8	38244.7	43103	34634.5	34209.1	39201.5	43195.9	39704.4	4253.4
Q99LN9	0	DOHH_MOUSE	Deoxyhypusine hydroxylase, DOHH, EC 1.14.99.29 (Deoxyhypusine dioxygenase) (Deoxyhypusine monooxygenase)	Dohh	X	0	17059.5	13373.1	26881	29868.8	29171	23389.1	17770.6	27707.6	23159.3	23153.4	5892.4
Q3UHQ6	0	DOP2_MOUSE	Protein dopey-2	Dop1b	X	1	113230	1201.65	1220.99	1174.15	1665.88	1800.44	76091.2	NA	1414.28	24724.8	44292.3
Q5NCQ5	1	DPH1_MOUSE	2-(3-amino-3-carboxypropyl)histidine synthase subunit 1, EC 2.5.1.108 (Diphthamide biosynthesis protein 1) (Diphtheria toxin resistance protein 1) (Ovarian cancer-associated gene 1 protein homolog) (S-adenosyl-L-methionine:L-histidine 3-amino-3-carboxypropyltransferase 1)	Dph1		0	17990	11200.6	24688.9	24883.4	21027.5	26462.2	25833.4	26540.6	24456.7	22564.8	5093.93
O70152	1	DPM1_MOUSE	Dolichol-phosphate mannosyltransferase subunit 1, EC 2.4.1.83 (Dolichol-phosphate mannose synthase subunit 1, DPM synthase subunit 1) (Dolichyl-phosphate beta-D-mannosyltransferase subunit 1) (Mannose-P-dolichol synthase subunit 1, MPD synthase)	Dpm1		0	22056.8	18745.2	17995.3	12617	2292.18	11634.7	19364.1	15164.4	12037.6	14656.4	5895.71
Q9D1Q4	0	DPM3_MOUSE	Dolichol-phosphate mannosyltransferase subunit 3 (Dolichol-phosphate mannose synthase subunit 3, DPM synthase subunit 3) (Dolichyl-phosphate beta-D-mannosyltransferase subunit 3) (Mannose-P-dolichol synthase subunit 3, MPD synthase subunit 3)	Dpm3		0	28308.1	14510.5	22509.8	15183.3	21855.1	23183.8	20341	10475.5	7236.98	18178.2	6764.73
Q6NXK7	1	DPP10_MOUSE	Inactive dipeptidyl peptidase 10 (Dipeptidyl peptidase X, DPP X)	Dpp10		0	95068.5	93888.3	84337.3	77543.2	86450	77530.5	90930.5	87079.5	91399.1	87136.3	6458.37
Q99KK7	1	DPP3_MOUSE	Dipeptidyl peptidase 3, EC 3.4.14.4 (Dipeptidyl aminopeptidase III) (Dipeptidyl arylamidase III) (Dipeptidyl peptidase III, DPP III) (Enkephalinase B)	Dpp3		0	53968.2	67179.8	54048.4	48633.1	58016.7	64436.7	71255.2	52883.7	56749.9	58574.6	7464.71
Q9Z218	1	DPP6_MOUSE	Dipeptidyl aminopeptidase-like protein 6 (DPPX) (Dipeptidyl aminopeptidase-related protein) (Dipeptidyl peptidase 6) (Dipeptidyl peptidase IV-like protein) (Dipeptidyl peptidase VI, DPP VI)	Dpp6		0	151698	170064	132590	128550	135768	135567	147572	119997	115141	137439	16884.2
Q9ET22	1	DPP2_MOUSE	Dipeptidyl peptidase 2, EC 3.4.14.2 (Dipeptidyl aminopeptidase II) (Dipeptidyl peptidase 7) (Dipeptidyl peptidase II, DPP II) (Quiescent cell proline dipeptidase)	Dpp7		0	24384.9	35269.7	23337.1	18354.4	25970.4	42772.6	30895.7	13782.6	12216.6	25220.5	9957.1
Q80YA7	1	DPP8_MOUSE	Dipeptidyl peptidase 8, DP8, EC 3.4.14.5 (Dipeptidyl peptidase VIII, DPP VIII)	Dpp8		0	25326.4	19863.8	11098.6	10083.4	31008.6	20279.7	30481.3	23365.1	5562.34	19674.4	9054.71
Q8BVG4	1	DPP9_MOUSE	Dipeptidyl peptidase 9, DP9, EC 3.4.14.5 (Dipeptidyl peptidase IX, DPP IX) (Dipeptidyl peptidase-like protein 9, DPLP9)	Dpp9		0	15572.7	15674.3	13954.3	18937.4	18319.5	19817	18362.2	16807.3	14664.2	16901	2054.29
Q99LT0	1	DPY30_MOUSE	Protein dpy-30 homolog (Dpy-30-like protein, Dpy-30L)	Dpy30		0	4729.21	1414.72	4968.86	261.772	17743.3	10586.6	169.619	14779.6	236.165	6098.88	6706.17
O08553	1	DPYL2_MOUSE	Dihydropyrimidinase-related protein 2, DRP-2 (Unc-33-like phosphoprotein 2, ULIP-2)	Dpysl2		0	842589	925394	688788	696724	714568	1.02794e+06	849490	720022	725434	798994	119490
Q62188	1	DPYL3_MOUSE	Dihydropyrimidinase-related protein 3, DRP-3 (Unc-33-like phosphoprotein 1, ULIP-1)	Dpysl3		0	196830	210591	149376	124027	145605	218708	257140	162885	130055	177247	45608.2
O35098	1	DPYL4_MOUSE	Dihydropyrimidinase-related protein 4, DRP-4 (Collapsin response mediator protein 3, CRMP-3) (UNC33-like phosphoprotein 4, ULIP-4)	Dpysl4		0	165365	194798	174487	171422	176554	188561	171073	174388	170585	176359	9373.03
Q9EQF6	1	DPYL5_MOUSE	Dihydropyrimidinase-related protein 5, DRP-5 (Collapsin response mediator protein 5, CRMP-5)	Dpysl5		0	164958	174233	144946	134199	135995	174613	182106	152685	134124	155318	19117.1
Q91WV0	0	NC2B_MOUSE	Protein Dr1 (Down-regulator of transcription 1) (Negative cofactor 2-beta, NC2-beta) (TATA-binding protein-associated phosphoprotein)	Dr1	X	0	113657	105216	97161.9	112162	89354.5	176008	171401	87301.6	80214.5	114720	35286.3
P32233	1	DRG1_MOUSE	Developmentally-regulated GTP-binding protein 1, DRG-1 (Neural precursor cell expressed developmentally down-regulated protein 3, NEDD-3) (Translation factor GTPase DRG1, TRAFAC GTPase DRG1, EC 3.6.5.-)	Drg1		0	27812.1	25993.7	21847.1	22065.1	22307.3	30807.8	26205.2	25861.4	24922	25313.5	2952.69
Q9QXB9	1	DRG2_MOUSE	Developmentally-regulated GTP-binding protein 2, DRG-2 (Translation factor GTPase DRG2, TRAFAC GTPase DRG2, EC 3.6.5.-)	Drg2		0	47799.3	54630	61254.4	60875.2	56337.5	59700.3	37714.6	61248.4	59795.1	55483.9	7970.38
Q61495	0	DSG1A_MOUSE	Desmoglein-1-alpha, Desmoglein-1, Dsg1-alpha (DG1) (DGI) (Desmosomal glycoprotein I)	Dsg1a	X	0	80436.7	47213.1	146992	119496	102556	79119.6	172439	68370.6	49742.9	96262.7	43081.2
Q7TMD7	0	DSG4_MOUSE	Desmoglein-4	Dsg4	X	0	23137.9	13074.5	3297.54	112335	155782	106896	36512.9	88634.2	128301	74219	56019.3
E9Q557	1	DESP_MOUSE	Desmoplakin, DP	Dsp	X	0	22708.7	32464.9	59674.4	65547.2	62475.3	62157.5	60934.8	26105.6	25939.8	46445.4	18863.8
Q91ZU6	1	DYST_MOUSE	Dystonin (Bullous pemphigoid antigen 1, BPA) (Dystonia musculorum protein) (Hemidesmosomal plaque protein) (Microtubule actin cross-linking factor 2)	Dst		0	11427.7	9340.48	12005.8	12453.5	13313.8	6571.81	6640.01	11058	12182.6	10554.9	2491.29
Q9R0P5	1	DEST_MOUSE	Destrin (Actin-depolymerizing factor, ADF) (Sid 23)	Dstn		0	166221	207451	161987	146340	165306	236453	206933	162619	133369	176298	33321
Q9DD18	1	DTD1_MOUSE	D-aminoacyl-tRNA deacylase 1, DTD, EC 3.1.1.96 (DNA-unwinding element-binding protein B, DUE-B) (Gly-tRNA(Ala) deacylase)	Dtd1		0	28485.1	56862.3	76019.6	94039.5	65405.9	105257	80004.9	70111.5	58051.7	70470.8	22403.2
Q8BHA3	0	DTD2_MOUSE	D-aminoacyl-tRNA deacylase 2, EC 3.1.1.96 (Animalia-specific tRNA deacylase, ATD) (D-tyrosyl-tRNA deacylase 2) (L-alanyl-tRNA deacylase)	Dtd2		0	3618.63	621.3	397.714	2760.8	14203.2	1883.89	337.74	5460.28	1695.62	3442.13	4369.08
Q9D2N4	1	DTNA_MOUSE	Dystrobrevin alpha, DTN-A (Alpha-dystrobrevin)	Dtna		0	60964.5	65449.2	55921.6	44746	49571	73664.5	67655.3	43395.1	52517.2	57098.3	10547.3
O70585	0	DTNB_MOUSE	Dystrobrevin beta, DTN-B, mDTN-BDTN-B (Beta-dystrobrevin)	Dtnb	X	0	13788.1	11716.3	3236.19	14735.7	3360.86	17413.1	8981.45	14862.1	11006.2	11011.1	5012.4
Q80V91	1	DTX3_MOUSE	Probable E3 ubiquitin-protein ligase DTX3, EC 2.3.2.27 (Protein deltex-3, Deltex3, mDTX3) (RING-type E3 ubiquitin transferase DTX3)	Dtx3	X	0	26158.6	33515.2	41528.7	44773.3	42101.9	33394.7	28838.9	43468.4	30216.3	35999.6	7027.58
P97930	1	KTHY_MOUSE	Thymidylate kinase, EC 2.7.4.9 (dTMP kinase)	Dtymk		0	47371.8	41869.9	64940	53489.1	61493.7	37347.2	36724.2	52951.6	60739.1	50769.6	10580.3
Q91XI1	1	DUS3L_MOUSE	tRNA-dihydrouridine(47) synthase [NAD(P)(+)]-like, EC 1.3.1.89 (mRNA-dihydrouridine synthase DUS3L, EC 1.3.1.-) (tRNA-dihydrouridine synthase 3-like)	Dus3l		0	27340.2	29523.7	31878.4	28385.9	15342	35109.8	16055.8	27862.6	23791.2	26143.3	6690.42
Q8BTR5	0	DUS28_MOUSE	Dual specificity phosphatase 28, EC 3.1.3.16, EC 3.1.3.48	Dusp28	X	0	37450.4	40107.3	61331.1	50355.1	54205.5	49976.3	47094.5	60012	46536.2	49674.3	8072.24
Q9D7X3	1	DUS3_MOUSE	Dual specificity protein phosphatase 3, EC 3.1.3.16, EC 3.1.3.48 (T-DSP11) (Vaccinia H1-related phosphatase, VHR)	Dusp3		0	442402	483100	360193	302884	389647	543984	502832	368683	331480	413912	82965.9
Q8CHY3	1	DYM_MOUSE	Dymeclin	Dym		0	23700.9	21950.7	28255.6	13380.2	20335.3	24240.4	14056.1	11018	24894.8	20203.6	5991.29
Q9JHU4	1	DYHC1_MOUSE	Cytoplasmic dynein 1 heavy chain 1 (Cytoplasmic dynein heavy chain 1) (Dynein heavy chain, cytosolic)	Dync1h1		0	110724	115388	109163	112779	119103	82448.1	82428.5	126017	126271	109369	16423.5
O88485	1	DC1I1_MOUSE	Cytoplasmic dynein 1 intermediate chain 1 (Cytoplasmic dynein intermediate chain 1) (Dynein intermediate chain 1, cytosolic, DH IC-1)	Dync1i1		0	72570.8	74961	51577.9	50001.8	49209.1	82242.2	65966.5	43436.1	50287.6	60028.1	14000.9
O88487	1	DC1I2_MOUSE	Cytoplasmic dynein 1 intermediate chain 2 (Cytoplasmic dynein intermediate chain 2) (Dynein intermediate chain 2, cytosolic, DH IC-2)	Dync1i2		0	49401.3	72357.7	39300.4	56332.5	48272.8	64040.1	61918.6	39560.9	45617	52977.9	11431
Q8R1Q8	1	DC1L1_MOUSE	Cytoplasmic dynein 1 light intermediate chain 1 (Dynein light chain A, DLC-A) (Dynein light intermediate chain 1, cytosolic)	Dync1li1		0	153336	161931	114443	109888	108389	134549	133431	106365	117392	126636	20389.8
Q6PDL0	1	DC1L2_MOUSE	Cytoplasmic dynein 1 light intermediate chain 2 (Dynein light intermediate chain 2, cytosolic)	Dync1li2		0	55684.8	52235.4	34037.5	36086.6	33861.8	47269.4	47466.2	34909.9	38324.4	42208.4	8497.58
Q5U4F6	1	DC2I2_MOUSE	Cytoplasmic dynein 2 intermediate chain 2 (Dynein 2 intermediate chain 2) (WD repeat-containing protein 34)	Dync2i2		0	17072.6	22042.2	20830.1	9380.71	12576.4	28861.1	26269	9858.48	10472	17484.7	7380.91
P63168	0	DYL1_MOUSE	Dynein light chain 1, cytoplasmic (8 kDa dynein light chain, DLC8) (Dynein light chain LC8-type 1) (Protein inhibitor of neuronal nitric oxide synthase, PIN, mPIN)	Dynll1		0	171098	258272	181626	157795	170147	226548	172308	209438	108678	183990	43061.8
Q9D0M5	1	DYL2_MOUSE	Dynein light chain 2, cytoplasmic (8 kDa dynein light chain b, DLC8, DLC8b) (Dynein light chain LC8-type 2)	Dynll2		0	1.14966e+06	1.17403e+06	789625	739719	718315	1.17342e+06	1.10715e+06	597623	544958	888276	260341
P62627	1	DLRB1_MOUSE	Dynein light chain roadblock-type 1 (Dynein light chain 2A, cytoplasmic)	Dynlrb1		0	218086	243692	249229	300986	230706	286988	293419	233911	251589	256512	29924.3
P56387	1	DYLT3_MOUSE	Dynein light chain Tctex-type 3 (Protein 91/23) (T-complex-associated testis-expressed 1-like)	Dynlt3		0	38632.4	65356.7	65296	26517.2	51565.3	55505.1	61573.8	49539.9	25591.6	48842	15415.4
Q9CXJ1	0	SYEM_MOUSE	Probable glutamate--tRNA ligase, mitochondrial, EC 6.1.1.17 (Glutamyl-tRNA synthetase, GluRS)	Ears2	X	0	284.396	334.247	893.437	2020.98	16881.7	6.09077	5.19409	20169.6	3671.75	4918.6	7847.2
O35459	1	ECH1_MOUSE	Delta(3,5)-Delta(2,4)-dienoyl-CoA isomerase, mitochondrial, EC 5.3.3.-	Ech1		0	42356.6	44050.2	69888.8	72784.7	72557.6	45363.4	48081.6	75163	72124.7	60263.4	14650.9
Q9D9V3	1	ECHD1_MOUSE	Ethylmalonyl-CoA decarboxylase, EC 4.1.1.94 (Enoyl-CoA hydratase domain-containing protein 1) (Methylmalonyl-CoA decarboxylase, MMCD)	Echdc1		0	64202.1	69293.2	60501	64946.3	71058.5	69859.8	57867.3	65296.3	61469.9	64943.8	4514.3
Q8BH95	1	ECHM_MOUSE	Enoyl-CoA hydratase, mitochondrial, mECH, mECH1, EC 4.2.1.17, EC 5.3.3.8 (Enoyl-CoA hydratase 1, ECHS1) (Short-chain enoyl-CoA hydratase, SCEH)	Echs1		0	76354.1	72434.6	122775	115020	119361	65927.7	60883	133102	126675	99170.2	29432.7
P42125	1	ECI1_MOUSE	Enoyl-CoA delta isomerase 1, mitochondrial, EC 5.3.3.8 (3,2-trans-enoyl-CoA isomerase) (Delta(3),Delta(2)-enoyl-CoA isomerase, D3,D2-enoyl-CoA isomerase) (Dodecenoyl-CoA isomerase)	Eci1		0	40174.3	45604	54990.3	50795.6	61610.1	30780.5	32907.2	55231.4	56550.7	47627.1	10939.4
Q9WUR2	1	ECI2_MOUSE	Enoyl-CoA delta isomerase 2, EC 5.3.3.8 (Delta(3),delta(2)-enoyl-CoA isomerase, D3,D2-enoyl-CoA isomerase) (Dodecenoyl-CoA isomerase) (Peroxisomal 3,2-trans-enoyl-CoA isomerase, pECI)	Eci2		0	34372.4	25184.8	14385.9	6441.34	25023.6	368.502	23395.1	37333.1	22463	20996.4	12085.8
Q6PDI5	1	ECM29_MOUSE	Proteasome adapter and scaffold protein ECM29 (Proteasome-associated protein ECM29 homolog)	Ecpas		0	15038	14914.8	10758.6	11759.9	12397.3	9991.33	13769.7	15485.8	10423.9	12726.6	2136.95
Q9QZH6	1	ECSIT_MOUSE	Evolutionarily conserved signaling intermediate in Toll pathway, mitochondrial (Protein SITPEC)	Ecsit		0	17884.8	11896.6	50235.9	56111.3	13596.6	19310	15593.6	70991.9	64677.4	35588.7	24388.7
Q8K2D3	0	EDC3_MOUSE	Enhancer of mRNA-decapping protein 3 (YjeF domain-containing protein 1)	Edc3	X	0	17791.2	14573	1460.25	540.039	557.642	15901.1	18056.2	1145.96	937.288	7884.75	8315.46
Q3UJB9	1	EDC4_MOUSE	Enhancer of mRNA-decapping protein 4	Edc4		0	30503.5	31525.2	19746.3	28667.8	28209.3	29332.3	22460.2	25358.3	24221.8	26669.4	3954.31
Q9JMG1	1	EDF1_MOUSE	Endothelial differentiation-related factor 1, EDF-1 (Multiprotein-bridging factor 1, MBF1)	Edf1		0	66562.7	77889.3	34246.6	55604.6	33370.6	81557.5	70121	50147.5	35145.8	56071.7	19032.4
Q8BL66	1	EEA1_MOUSE	Early endosome antigen 1	Eea1		0	22328.7	21656.6	12772	11863.3	11981.6	14920.2	16189.6	15458	14308.8	15719.9	3862.96
P10126	1	EF1A1_MOUSE	Elongation factor 1-alpha 1, EF-1-alpha-1 (Elongation factor Tu, EF-Tu) (Eukaryotic elongation factor 1 A-1, eEF1A-1)	Eef1a1		0	198820	209858	189388	184044	185520	155363	181317	175382	188057	185306	15092.7
P62631	1	EF1A2_MOUSE	Elongation factor 1-alpha 2, EF-1-alpha-2 (Eukaryotic elongation factor 1 A-2, eEF1A-2) (Statin-S1)	Eef1a2		0	39705.1	77881.4	71452.3	79290.1	77043.1	62871.4	35069.5	55189.9	58916.2	61935.4	16377.3
Q9CY45	0	EFMT1_MOUSE	EEF1A lysine methyltransferase 1, EC 2.1.1.- (N(6)-adenine-specific DNA methyltransferase 2) (Protein-lysine N-methyltransferase N6amt2)	Eef1akmt1	X	0	683299	25024.2	28585.1	39986.6	58076.6	67254.6	2.08066e+06	49539.2	39896.2	341369	685768
Q9D853	0	EFMT2_MOUSE	EEF1A lysine methyltransferase 2, EC 2.1.1.- (Methyltransferase-like protein 10) (Protein-lysine N-methyltransferase Mettl10)	Eef1akmt2		0	11790.9	22770	14038.3	8249.52	14775.6	30963.2	27666	10352.5	15751.3	17373	7936.84
O70251	1	EF1B_MOUSE	Elongation factor 1-beta, EF-1-beta	Eef1b		0	79874.2	64948	37067.2	35716.3	28040.4	94985.5	95850.8	35081.5	37278.3	56538	27602.3
P57776	1	EF1D_MOUSE	Elongation factor 1-delta, EF-1-delta	Eef1d		0	71737.1	79595.2	59945.6	56979.6	58043.4	94980.5	83287.6	50992.7	60462.1	68447.1	14747.1
Q9D1M4	1	MCA3_MOUSE	Eukaryotic translation elongation factor 1 epsilon-1 (Elongation factor p18) (Multisynthase complex auxiliary component p18)	Eef1e1		0	16457.2	22615.6	14930.8	14443.7	8030.12	23164.1	20738.1	8949.61	14295.7	15958.3	5447.83
Q9D8N0	1	EF1G_MOUSE	Elongation factor 1-gamma, EF-1-gamma (eEF-1B gamma)	Eef1g		0	137998	157713	118740	134895	110092	166012	167122	118054	136875	138611	21143.9
P58252	1	EF2_MOUSE	Elongation factor 2, EF-2	Eef2		0	96836.6	101043	90607	88400.7	98299	101309	90385.8	101995	96410.1	96143	5170.71
Q9JHW4	1	SELB_MOUSE	Selenocysteine-specific elongation factor (Elongation factor sec) (Eukaryotic elongation factor, selenocysteine-tRNA-specific, mSelB)	Eefsec		0	26570	21216.8	19290.8	21467.4	15886.7	24161.1	23694.3	11964	15200.8	19939.1	4779.63
Q9D8Y0	1	EFHD2_MOUSE	EF-hand domain-containing protein D2 (Swiprosin-1)	Efhd2		0	229255	309386	206481	239639	219676	355483	315312	189588	209915	252748	58586.1
Q8C0D5	1	EFL1_MOUSE	Elongation factor-like GTPase 1 (Elongation factor Tu GTP-binding domain-containing protein 1) (Elongation factor-like 1) (Protein FAM42A)	Efl1		0	22235.8	21141.8	20908.7	22255.9	21471.9	16744.8	22677.8	22175.4	25901	21723.7	2370.81
O35393	1	EFNB3_MOUSE	Ephrin-B3	Efnb3		0	22032.9	35573.7	47748.4	56902.6	21104.7	35439.1	27927.5	18083.9	53787	35400	14541.7
Q8BG67	1	EFR3A_MOUSE	Protein EFR3 homolog A (Protein EFR3-like)	Efr3a		0	17787.7	21742.1	19515.5	17749.7	18487.3	15270.3	15674.2	19333.4	21368.4	18547.6	2234.14
Q6ZQ18	1	EFR3B_MOUSE	Protein EFR3 homolog B	Efr3b		0	58340.8	62816.2	56465.7	61052.2	66602.4	54188.9	56759.7	64598.3	58296.8	59902.3	4124.67
O08810	1	U5S1_MOUSE	116 kDa U5 small nuclear ribonucleoprotein component (Elongation factor Tu GTP-binding domain-containing protein 2) (U5 snRNP-specific protein, 116 kDa, U5-116 kDa)	Eftud2		0	46468.8	44911.6	36359.3	43463.8	32249.7	46173.2	41705.5	37787.6	37956.5	40786.2	4947.4
Q01279	1	EGFR_MOUSE	Epidermal growth factor receptor, EC 2.7.10.1	Egfr		0	11421.1	11644.3	18434	16517	18332	12932.4	14108.3	17415.5	15387.8	15132.5	2742.32
Q91YE3	0	EGLN1_MOUSE	Egl nine homolog 1, EC 1.14.11.29 (Hypoxia-inducible factor prolyl hydroxylase 2, HIF-PH2, HIF-prolyl hydroxylase 2, HPH-2) (Prolyl hydroxylase domain-containing protein 2, PHD2) (SM-20)	Egln1	X	0	14210.7	10763.1	1531.62	4617.66	7246.18	13818.9	26614.2	8672.18	716.516	9799.01	7943.38
Q69ZW3	1	EHBP1_MOUSE	EH domain-binding protein 1	Ehbp1		0	7117.94	9480.67	17174.9	13998.5	8779.86	7851.08	3141.43	5286.04	11644.5	9386.1	4340.56
Q9WVK4	1	EHD1_MOUSE	EH domain-containing protein 1 (PAST homolog 1, mPAST1)	Ehd1		0	90689.6	86680.5	74696.4	76461.4	79514.6	84000	77805.2	74201.4	86077.8	81125.2	5913.61
Q9QXY6	1	EHD3_MOUSE	EH domain-containing protein 3	Ehd3		0	87542.8	72643.5	65716.8	64519.3	67099.9	81057.1	82875.7	64197.2	68832.2	72720.5	8860.04
P48024	1	EIF1_MOUSE	Eukaryotic translation initiation factor 1, eIF1 (Protein translation factor SUI1 homolog)	Eif1		0	24821.1	22693.7	10666.8	27905.8	13865.4	28083	28911.1	25440.4	17941.8	22258.8	6618.17
Q8BMJ3	1	IF1AX_MOUSE	Eukaryotic translation initiation factor 1A, X-chromosomal, eIF-1A X isoform (Eukaryotic translation initiation factor 4C, eIF-4C)	Eif1ax	X	0	20238	34434.5	17670.9	16721.7	10871.2	45795.7	36873	9946.3	12809.4	22817.9	12939
Q8BJW6	1	EIF2A_MOUSE	Eukaryotic translation initiation factor 2A, eIF-2A [Cleaved into: Eukaryotic translation initiation factor 2A, N-terminally processed ]	Eif2a		0	34347.1	28713.8	25153.1	26647.9	27390.7	52878.2	48493.8	32155.5	29605.1	33931.7	9957.42
Q99LC8	1	EI2BA_MOUSE	Translation initiation factor eIF-2B subunit alpha (eIF-2B GDP-GTP exchange factor subunit alpha)	Eif2b1	X	0	32412.2	35618	39110.3	38783.4	72681.2	31417.2	42960.8	44734.3	42086.3	42200.4	12312.2
Q99LD9	1	EI2BB_MOUSE	Translation initiation factor eIF-2B subunit beta (eIF-2B GDP-GTP exchange factor subunit beta)	Eif2b2		0	6794.75	9028.55	11688.5	7129.47	8709.14	8890.18	5511.28	9508.76	6072.32	8148.11	1941.57
Q61749	1	EI2BD_MOUSE	Translation initiation factor eIF-2B subunit delta (eIF-2B GDP-GTP exchange factor subunit delta)	Eif2b4		0	32929.1	39350.7	23037.4	26921.3	20597.7	44886.4	33100	36760.7	28507.4	31787.9	7848.24
Q8CHW4	1	EI2BE_MOUSE	Translation initiation factor eIF-2B subunit epsilon (eIF-2B GDP-GTP exchange factor subunit epsilon)	Eif2b5		0	16848.8	18275.8	13132	9392.54	13994.6	24903.1	16382.9	12678.2	13568.9	15464.1	4409.89
Q6ZWX6	1	IF2A_MOUSE	Eukaryotic translation initiation factor 2 subunit 1 (Eukaryotic translation initiation factor 2 subunit alpha, eIF-2-alpha, eIF-2A, eIF-2alpha)	Eif2s1		0	43919.5	46196.4	37801	37634.3	41952.9	45090.4	47098.5	32734.4	34683.9	40790.1	5240.89
Q99L45	1	IF2B_MOUSE	Eukaryotic translation initiation factor 2 subunit 2 (Eukaryotic translation initiation factor 2 subunit beta, eIF-2-beta)	Eif2s2		0	42855.2	49878.1	44243.6	42179.9	32240.2	54415.7	55494.6	43221.9	39843.2	44930.3	7316.41
Q9Z0N1	1	IF2G_MOUSE	Eukaryotic translation initiation factor 2 subunit 3, X-linked, EC 3.6.5.3 (Eukaryotic translation initiation factor 2 subunit gamma, X-linked, eIF-2-gamma X)	Eif2s3x		0	65505.4	67817	51253.3	54823.4	56164	73054.9	70864	48214.2	46507.3	59355.9	10094
Q9Z0N2	0	IF2H_MOUSE	Eukaryotic translation initiation factor 2 subunit 3, Y-linked, EC 3.6.5.3 (Eukaryotic translation initiation factor 2 subunit gamma, Y-linked, eIF-2-gamma Y) (Spermatogonial proliferation factor, Spy)	Eif2s3y	X	0	11296	10502.5	7923.53	10350.6	15247.9	22771.6	19523	17780	15925.6	14591.2	4919.84
P23116	1	EIF3A_MOUSE	Eukaryotic translation initiation factor 3 subunit A, eIF3a (Centrosomin) (Eukaryotic translation initiation factor 3 subunit 10) (eIF-3-theta) (eIF3 p167) (eIF3 p180) (eIF3 p185) (p162)	Eif3a		0	43291.7	44630.1	34811.9	40529.6	34926.4	46541.2	45503.7	36118.8	43435	41087.6	4670.48
Q8JZQ9	1	EIF3B_MOUSE	Eukaryotic translation initiation factor 3 subunit B, eIF3b (Eukaryotic translation initiation factor 3 subunit 9) (eIF-3-eta) (eIF3 p116)	Eif3b		0	45029.2	47478	34534.3	37505.4	37488.9	52187.3	49749.8	36207	34541	41635.7	6958.04
Q8R1B4	1	EIF3C_MOUSE	Eukaryotic translation initiation factor 3 subunit C, eIF3c (Eukaryotic translation initiation factor 3 subunit 8) (eIF3 p110)	Eif3c		0	60804.9	68642.9	56200.2	55925.6	50985.8	64349.6	65642	51265	56576.3	58932.5	6286.48
O70194	1	EIF3D_MOUSE	Eukaryotic translation initiation factor 3 subunit D, eIF3d (Eukaryotic translation initiation factor 3 subunit 7) (eIF-3-zeta) (eIF3 p66)	Eif3d		0	65110.2	75269.5	68030.4	76898.5	71928.3	73273.2	69940.9	74593.6	70416.7	71717.9	3746.6
P60229	1	EIF3E_MOUSE	Eukaryotic translation initiation factor 3 subunit E, eIF3e (Eukaryotic translation initiation factor 3 subunit 6) (MMTV integration site 6) (Mammary tumor-associated protein INT-6) (Viral integration site protein INT-6) (eIF-3 p48)	Eif3e		0	78360.4	85259.3	46917.2	66193.4	54924	99167.5	85264.5	66283.3	57742.8	71123.6	17006.5
Q9DCH4	1	EIF3F_MOUSE	Eukaryotic translation initiation factor 3 subunit F, eIF3f (Deubiquitinating enzyme eIF3f, EC 3.4.19.12) (Eukaryotic translation initiation factor 3 subunit 5) (eIF-3-epsilon) (eIF3 p47)	Eif3f		0	53551.3	55694	47484.8	53586.9	48011.6	69566.3	56174.5	47161.6	44853.5	52898.3	7484.02
Q9Z1D1	1	EIF3G_MOUSE	Eukaryotic translation initiation factor 3 subunit G, eIF3g (Eukaryotic translation initiation factor 3 RNA-binding subunit, eIF-3 RNA-binding subunit) (Eukaryotic translation initiation factor 3 subunit 4) (eIF-3-delta) (eIF3 p42) (eIF3 p44)	Eif3g		0	52004.1	42775.1	36993.5	48420.4	37995.7	67232.3	58501.2	34670.6	44239.9	46981.4	10766.7
Q91WK2	1	EIF3H_MOUSE	Eukaryotic translation initiation factor 3 subunit H, eIF3h (Eukaryotic translation initiation factor 3 subunit 3) (eIF-3-gamma) (eIF3 p40 subunit)	Eif3h		0	24354.1	45563	32113	35838.7	29721.5	34334.8	19549.6	28447.1	32420.2	31371.3	7349.01
Q9QZD9	1	EIF3I_MOUSE	Eukaryotic translation initiation factor 3 subunit I, eIF3i (Eukaryotic translation initiation factor 3 subunit 2) (TGF-beta receptor-interacting protein 1, TRIP-1) (eIF-3-beta) (eIF3 p36)	Eif3i		0	67063.1	70657.5	64604.1	70944.5	58483.8	83565.4	77784.7	62631.7	64700.8	68937.3	7814.4
Q3UGC7	1	EI3JA_MOUSE	Eukaryotic translation initiation factor 3 subunit J-A, eIF3j-A (Eukaryotic translation initiation factor 3 subunit 1-A) (eIF-3-alpha-A) (eIF3 p35)	Eif3j1		0	57690	55162.1	46568.9	48416.8	49125.6	49647.9	60534.5	50769.5	50213.8	52014.3	4691.04
Q9DBZ5	1	EIF3K_MOUSE	Eukaryotic translation initiation factor 3 subunit K, eIF3k (Eukaryotic translation initiation factor 3 subunit 12) (eIF-3 p25)	Eif3k		0	93501.5	93071.8	65025.5	61916.9	61959.1	107958	99058.7	65561.8	54881.6	78103.9	19943
Q8QZY1	1	EIF3L_MOUSE	Eukaryotic translation initiation factor 3 subunit L, eIF3l (66 kDa tyrosine-rich heat shock protein) (67 kDa polymerase-associated factor) (Eukaryotic translation initiation factor 3 subunit 6-interacting protein) (Eukaryotic translation initiation factor 3 subunit E-interacting protein) (HSP-66Y) (PAF67)	Eif3l		0	65387.2	72638.8	50328.5	59466.5	63433.2	81042	71166.2	56424.5	60269.1	64461.8	9324.11
Q99JX4	1	EIF3M_MOUSE	Eukaryotic translation initiation factor 3 subunit M, eIF3m (PCI domain-containing protein 1)	Eif3m		0	24948.5	23517.4	12074.7	23628.2	23051.3	30909.7	32653.5	17753.8	16475.6	22779.2	6607.08
P60843	1	IF4A1_MOUSE	Eukaryotic initiation factor 4A-I, eIF-4A-I, eIF4A-I, EC 3.6.4.13 (ATP-dependent RNA helicase eIF4A-1)	Eif4a1		0	212150	268117	207637	219262	209650	272216	225783	207164	195640	224180	27382.1
P10630	1	IF4A2_MOUSE	Eukaryotic initiation factor 4A-II, eIF-4A-II, eIF4A-II, EC 3.6.4.13 (ATP-dependent RNA helicase eIF4A-2)	Eif4a2		0	246652	291695	260220	266086	235043	313439	289060	215098	244142	262382	31143.8
Q91VC3	1	IF4A3_MOUSE	Eukaryotic initiation factor 4A-III, eIF-4A-III, eIF4A-III, EC 3.6.4.13 (ATP-dependent RNA helicase DDX48) (ATP-dependent RNA helicase eIF4A-3) (DEAD box protein 48) (Eukaryotic translation initiation factor 4A isoform 3) [Cleaved into: Eukaryotic initiation factor 4A-III, N-terminally processed ]	Eif4a3		0	77698.8	85768.4	71312.4	88345.9	65184.6	109512	79252.9	69103.6	70997.1	79686.2	13572.2
Q8BGD9	1	IF4B_MOUSE	Eukaryotic translation initiation factor 4B, eIF-4B	Eif4b		0	54085	46165.7	26176.9	30310	31784.4	47684.4	35606.9	27553	28688.7	36450.6	10226.9
P63073	1	IF4E_MOUSE	Eukaryotic translation initiation factor 4E, eIF-4E, eIF4E, mRNA cap-binding protein (eIF-4F 25 kDa subunit)	Eif4e		0	79606.5	95962	74137.5	65307.4	60619.5	111130	95184.1	64323.4	70647.9	79657.6	17366
Q8BMB3	1	IF4E2_MOUSE	Eukaryotic translation initiation factor 4E type 2, eIF-4E type 2, eIF4E type 2, eIF4E-2, mRNA cap-binding protein type 2 (Eukaryotic translation initiation factor 4E-like 3) (eIF4E-like protein 4E-LP)	Eif4e2		0	22154.9	28218.5	28050.2	31834.4	35977.2	20207.7	20066.3	32370.3	22571.1	26827.8	5835.47
Q6NZJ6	1	IF4G1_MOUSE	Eukaryotic translation initiation factor 4 gamma 1, eIF-4-gamma 1, eIF-4G 1, eIF-4G1	Eif4g1		0	49375.2	51400.5	39065.4	46161.4	44618.7	41702.6	48538.4	42722.3	43546	45236.7	3984.57
Q62448	1	IF4G2_MOUSE	Eukaryotic translation initiation factor 4 gamma 2, eIF-4-gamma 2, eIF-4G 2, eIF4G 2 (Novel APOBEC-1 target 1) (Translation repressor NAT1) (p97)	Eif4g2		0	34765.1	38266.4	27340.7	25335.9	23315.5	37375.5	30642.1	21896.2	30024.3	29884.6	5967.74
Q80XI3	1	IF4G3_MOUSE	Eukaryotic translation initiation factor 4 gamma 3, eIF-4-gamma 3, eIF-4G 3, eIF4G 3 (eIF-4-gamma II, eIF4GII)	Eif4g3		0	57668.6	56078.1	57239.2	60405.7	59905.4	54985.5	49022	59424.2	62584.2	57479.2	3938.52
Q9WUK2	1	IF4H_MOUSE	Eukaryotic translation initiation factor 4H, eIF-4H (Williams-Beuren syndrome chromosomal region 1 protein homolog)	Eif4h		0	122035	154329	106828	112589	111809	173510	157159	100265	104187	126968	27214.2
P59325	1	IF5_MOUSE	Eukaryotic translation initiation factor 5, eIF-5	Eif5		0	50409.8	40446.4	38233.6	36333.8	48696.5	50474.3	51912.8	50399.2	45321.2	45803.1	5976.58
P63242	1	IF5A1_MOUSE	Eukaryotic translation initiation factor 5A-1, eIF-5A-1, eIF-5A1 (Eukaryotic initiation factor 5A isoform 1, eIF-5A) (eIF-4D)	Eif5a		0	80232	67305.2	59113.7	76115.3	60330.4	88772.1	82991.3	65733.2	70306.1	72322.2	10321.7
Q8BGY2	0	IF5A2_MOUSE	Eukaryotic translation initiation factor 5A-2, eIF-5A-2, eIF-5A2 (Eukaryotic initiation factor 5A isoform 2)	Eif5a2	X	0	1473.6	12757.8	10215.2	11163	10480.6	10543.5	8375.45	11576.8	10625	9690.12	3295.49
Q05D44	1	IF2P_MOUSE	Eukaryotic translation initiation factor 5B, eIF-5B, EC 3.6.5.3 (Translation initiation factor IF-2)	Eif5b		0	13548.8	14272.7	10733.3	16100.5	9869.29	18778.9	17377.4	9432.6	13194.8	13700.9	3304.8
O55135	1	IF6_MOUSE	Eukaryotic translation initiation factor 6, eIF-6 (B4 integrin interactor) (CAB) (p27(BBP))	Eif6		0	41468.7	48957	46435.3	56043.9	37658.2	45234.8	53914.6	24348.5	32721.8	42975.9	10160.9
Q8K0G5	1	EIPR1_MOUSE	EARP and GARP complex-interacting protein 1 (Endosome-associated recycling protein-interacting protein) (Golgi-associated retrograde protein-interacting protein) (Tumor-suppressing STF cDNA 1 protein) (Tumor-suppressing subchromosomal transferable fragment candidate gene 1 protein)	Eipr1		0	63624.3	76565.4	61572.1	56842.2	55509.3	71417.1	71847.7	51602.1	53825	62533.9	8956.46
P70372	1	ELAV1_MOUSE	ELAV-like protein 1 (Elav-like generic protein) (Hu-antigen R, HuR) (MelG)	Elavl1		0	213960	217855	171744	239405	161769	296313	248253	165049	187501	211317	44939.1
Q60899	1	ELAV2_MOUSE	ELAV-like protein 2 (ELAV-like neuronal protein 1) (Hu-antigen B, HuB) (Nervous system-specific RNA-binding protein Mel-N1)	Elavl2		0	51878.9	58090.9	39316.4	27804.4	27837.5	56114.2	61572.3	29470.5	41594.6	43742.2	13591.9
Q60900	1	ELAV3_MOUSE	ELAV-like protein 3 (Hu-antigen C, HuC)	Elavl3		0	87615.9	90402.6	58803	78474.6	70354.7	136017	115615	59763.9	63255.2	84478	26520.4
Q61701	1	ELAV4_MOUSE	ELAV-like protein 4 (Hu-antigen D, HuD) (Paraneoplastic encephalomyelitis antigen HuD)	Elavl4		0	64216.3	66702.1	60097.7	64626.6	58643.8	90063.7	72950.2	57204.5	57337.6	65760.3	10450.8
Q68FM6	1	PPR29_MOUSE	Protein phosphatase 1 regulatory subunit 29 (Extracellular leucine-rich repeat and fibronectin type III domain-containing protein 2) (Leucine-rich repeat and fibronectin type-III domain-containing protein 6) (Leucine-rich repeat-containing protein 62)	Elfn2		0	60281.5	58728.3	99993.6	95355.6	96174.5	53992.1	49355.3	95484.9	105415	79420	23012.5
Q8BPU7	0	ELMO1_MOUSE	Engulfment and cell motility protein 1 (Protein ced-12 homolog)	Elmo1		0	5689.36	15169.8	6227.92	12160.7	25388.7	18196	15784.4	216529	7493.37	35848.8	68052.1
Q8BHL5	1	ELMO2_MOUSE	Engulfment and cell motility protein 2 (Protein ced-12 homolog A)	Elmo2		0	67669.5	67684.2	70049.2	62649.5	70538.8	69197.9	50227.9	75088.6	80624.6	68192.2	8411.74
Q3V1U8	1	ELMD1_MOUSE	ELMO domain-containing protein 1	Elmod1		0	39347.2	34077.4	58935.5	55698.2	63791.5	16288.3	21433.3	74997.3	58723.9	47032.5	20136.4
P62869	1	ELOB_MOUSE	Elongin-B, EloB (Elongin 18 kDa subunit) (RNA polymerase II transcription factor SIII subunit B) (SIII p18) (Transcription elongation factor B polypeptide 2)	Elob		0	139396	142452	171579	159499	136429	181124	184252	138432	126045	153245	21401.6
P83940	1	ELOC_MOUSE	Elongin-C, EloC (Elongin 15 kDa subunit) (RNA polymerase II transcription factor SIII subunit C) (SIII p15) (Stromal membrane-associated protein SMAP1B homolog) (Transcription elongation factor B polypeptide 1)	Eloc		0	43027.9	49038.8	45826.8	36283.2	42351.3	43492.7	43657.6	34039.8	33035.4	41194.8	5487.72
Q7TT37	1	ELP1_MOUSE	Elongator complex protein 1, ELP1 (IkappaB kinase complex-associated protein, IKK complex-associated protein)	Elp1		0	32814.8	31231.1	28186.7	28529	22687.2	22959.7	27250.2	21011.7	25015.9	26631.8	4015.94
Q91WG4	1	ELP2_MOUSE	Elongator complex protein 2, ELP2 (STAT3-interacting protein 1, StIP1)	Elp2		0	52011.2	57543.4	55553	42837.2	49081.3	42409.2	43241.9	41534.9	38318	46947.8	6814.59
Q9CZX0	1	ELP3_MOUSE	Elongator complex protein 3, EC 2.3.1.- (tRNA uridine(34) acetyltransferase)	Elp3		0	25608.5	28414.1	39776.6	34371.2	39533.3	27593.1	22251.4	23546.2	25280.7	29597.2	6667.75
Q9ER73	1	ELP4_MOUSE	Elongator complex protein 4 (PAX6 neighbor gene protein)	Elp4		0	19557.5	14771.3	21821.3	20000.4	23326.4	16344.2	16651.3	19058.3	24452.3	19553.7	3267.51
Q8BK75	1	ELP6_MOUSE	Elongator complex protein 6 (Protein TMEM103)	Elp6		0	19790.9	21489.6	26381.2	25373.8	30899.4	13701.2	28058.6	33973.7	16073.2	23971.3	6745.52
P21995	0	EMB_MOUSE	Embigin (Teratocarcinoma glycoprotein Gp-70)	Emb		0	22227.5	20314.3	20987.9	47346.8	23700.2	22846.6	25509.1	25468.4	15497.2	24877.6	8958.89
Q8C7X2	1	EMC1_MOUSE	ER membrane protein complex subunit 1	Emc1		0	36807.5	34657.5	36422.2	34611.1	34806.6	38405.3	37457.7	30628.5	31217	35001.5	2661.14
Q3TAS6	0	EMC10_MOUSE	ER membrane protein complex subunit 10 (Hematopoietic signal peptide-containing membrane domain-containing protein 1)	Emc10	X	0	17762.5	16149.8	30157.5	30532.9	57879.8	18126.8	15826.9	49240.2	38609.9	30476.3	15424.4
Q9CRD2	1	EMC2_MOUSE	ER membrane protein complex subunit 2 (Tetratricopeptide repeat protein 35, TPR repeat protein 35)	Emc2		0	91459.2	86535.6	82092.6	83854.1	88443	95161.3	99254.6	85879.7	86443.6	88791.5	5541.02
Q99KI3	1	EMC3_MOUSE	ER membrane protein complex subunit 3 (Transmembrane protein 111)	Emc3		0	33574	44063.1	37944.3	43191.4	37052.7	39795.5	41205.4	37411.9	32947.8	38576.2	3882.38
Q9CZX9	0	EMC4_MOUSE	ER membrane protein complex subunit 4 (Transmembrane protein 85)	Emc4		0	117904	63362.3	20336.1	39185.1	25238.7	69706.1	109231	33980.3	24798.1	55971.3	36856.2
Q9CQW0	1	EMC6_MOUSE	ER membrane protein complex subunit 6 (Transmembrane protein 93)	Emc6	X	0	19370.3	27782	75043.3	36712.3	19254.8	30860.9	32394.1	46930.7	22037.2	34487.3	17616.2
Q9EP72	1	EMC7_MOUSE	ER membrane protein complex subunit 7	Emc7		0	26325.5	28773.1	18905.3	36984	37579.4	27142.4	18916.7	22817.3	24685.3	26903.2	6790.2
O70378	1	EMC8_MOUSE	ER membrane protein complex subunit 8 (Neighbor of COX4)	Emc8		0	50910.9	50820.5	55927.9	83156.3	62404.9	62839.2	68296.6	46181.5	64895.8	60603.7	11258.3
O08579	1	EMD_MOUSE	Emerin	Emd		0	31753.1	34121.2	35754.6	32005.7	34044.1	45290.3	34838.6	31618.5	33903.6	34814.4	4183.41
Q05BC3	1	EMAL1_MOUSE	Echinoderm microtubule-associated protein-like 1, EMAP-1	Eml1		0	22991	32270.8	27018.9	23170.4	27289	27725.6	36119	27643.4	28508.3	28081.8	4099.41
Q7TNG5	1	EMAL2_MOUSE	Echinoderm microtubule-associated protein-like 2, EMAP-2	Eml2		0	35824.3	37789.3	37314.5	32686.2	36009.8	25311.8	32094.1	41244.6	33808.3	34675.9	4499.51
Q3UMY5	1	EMAL4_MOUSE	Echinoderm microtubule-associated protein-like 4, EMAP-4	Eml4		0	40927.2	37153.5	31325.4	32718.1	35824	32409.8	31861.7	39745.4	35432.9	35266.5	3496.12
Q03173	1	ENAH_MOUSE	Protein enabled homolog (NPC-derived proline-rich protein 1, NDPP-1)	Enah		0	40882	45545.6	29698.4	24368.5	25449.2	43027.7	40550.2	25958.3	29723.8	33911.5	8458.25
Q8C522	1	ENDD1_MOUSE	Endonuclease domain-containing 1 protein, EC 3.1.30.-	Endod1		0	82330.3	89552.6	103052	129369	104917	67243.7	93742.7	94106.4	127604	99102	20059.3
O08600	0	NUCG_MOUSE	Endonuclease G, mitochondrial, Endo G, EC 3.1.30.-	Endog		0	1.44564	5455.45	14274.5	13536.8	10130.8	1.44908	487.795	14615.6	19651.4	8683.91	7422.42
Q8BX80	0	ENASE_MOUSE	Cytosolic endo-beta-N-acetylglucosaminidase, ENGase, EC 3.2.1.96	Engase	X	0	12097.8	9115.32	31509	17968.6	24530.8	19637.6	20363.7	37946.6	10464.3	20403.7	9681.42
P17182	1	ENOA_MOUSE	Alpha-enolase, EC 4.2.1.11 (2-phospho-D-glycerate hydro-lyase) (Enolase 1) (Non-neural enolase, NNE)	Eno1		0	548048	652354	430264	405589	463921	620266	618868	440186	408535	509781	100171
P17183	1	ENOG_MOUSE	Gamma-enolase, EC 4.2.1.11 (2-phospho-D-glycerate hydro-lyase) (Enolase 2) (Neural enolase) (Neuron-specific enolase, NSE)	Eno2		0	300715	377857	269632	305282	264222	351125	312377	253232	250490	298326	44261.3
P21550	1	ENOB_MOUSE	Beta-enolase, EC 4.2.1.11 (2-phospho-D-glycerate hydro-lyase) (Enolase 3) (Muscle-specific enolase, MSE) (Skeletal muscle enolase)	Eno3	X	0	1.04105e+07	1.21424e+07	5.84605e+06	4.04509e+06	6.64571e+06	9.86828e+06	1.18546e+07	6.8797e+06	4.83576e+06	8.05868e+06	3.05512e+06
Q8BGB7	1	ENOPH_MOUSE	Enolase-phosphatase E1, EC 3.1.3.77 (2,3-diketo-5-methylthio-1-phosphopentane phosphatase) (MASA homolog)	Enoph1		0	49040.6	71212.5	49195.5	50870.1	44180.9	60139.1	90297	42514	46992.3	56049.1	15606.7
P16406	0	AMPE_MOUSE	Glutamyl aminopeptidase, EAP, EC 3.4.11.7 (Aminopeptidase A, AP-A) (BP-1/6C3 antigen) (CD antigen CD249)	Enpep		0	5777	10202.2	10717	10646.7	16681.2	11791.6	12531.9	24106.6	18683.4	13459.7	5474.23
Q8BGN3	1	ENPP6_MOUSE	Glycerophosphocholine cholinephosphodiesterase ENPP6, GPC-Cpde, EC 3.1.4.-, EC 3.1.4.38 (Choline-specific glycerophosphodiester phosphodiesterase) (Ectonucleotide pyrophosphatase/phosphodiesterase family member 6, E-NPP 6, NPP-6)	Enpp6		0	9878.24	25969.6	30627.1	35396.2	40637.6	20322.4	32595.3	27139.5	31943.3	28278.8	9010.33
P60840	1	ENSA_MOUSE	Alpha-endosulfine (ARPP-19e)	Ensa		0	83581.1	52894	25484	23906.7	18802.6	68349.5	98869.9	18362.9	22943.1	45910.4	31021.5
O55026	1	ENTP2_MOUSE	Ectonucleoside triphosphate diphosphohydrolase 2, NTPDase 2, EC 3.6.1.- (CD39 antigen-like 1) (Ecto-ATP diphosphohydrolase 2, Ecto-ATPDase 2, Ecto-ATPase 2)	Entpd2		0	47791.3	50732.6	84383.2	79766.5	69360.2	67379.7	61261	71390.5	77162.5	67691.9	12528.2
Q9JIX0	0	ENY2_MOUSE	Transcription and mRNA export factor ENY2 (Enhancer of yellow 2 transcription factor homolog)	Eny2	X	0	35306.6	28860.9	24889.8	24765.1	24250.9	27355.4	23491.9	19048.9	28674.5	26293.8	4519.9
Q9Z2H5	1	E41L1_MOUSE	Band 4.1-like protein 1 (Erythrocyte membrane protein band 4.1-like 1) (Neuronal protein 4.1, 4.1N)	Epb41l1		0	57352.9	60216.5	53840.9	53197.2	57140.1	56125.9	56972.8	60941.8	57642	57047.8	2540.32
O70318	1	E41L2_MOUSE	Band 4.1-like protein 2 (Erythrocyte membrane protein band 4.1-like 2) (Generally expressed protein 4.1, 4.1G)	Epb41l2		0	47616.9	50984.5	43082.8	43349.7	51964.5	57014.8	50783.7	40605.2	40500.6	47322.5	5770.44
Q9WV92	1	E41L3_MOUSE	Band 4.1-like protein 3 (4.1B) (Differentially expressed in adenocarcinoma of the lung protein 1, DAL-1, DAL1P, mDAL-1) (Erythrocyte membrane protein band 4.1-like 3) [Cleaved into: Band 4.1-like protein 3, N-terminally processed ]	Epb41l3		0	108073	131407	105453	106746	116834	111708	103888	102990	105124	110247	9031.72
Q99M71	1	EPDR1_MOUSE	Mammalian ependymin-related protein 1, MERP-1	Epdr1		0	139532	149917	145527	91230.1	92892	197979	194674	70708.4	65544.8	127556	50036
Q03137	1	EPHA4_MOUSE	Ephrin type-A receptor 4, EC 2.7.10.1 (Tyrosine-protein kinase receptor MPK-3) (Tyrosine-protein kinase receptor SEK-1)	Epha4		0	64237.6	73480.4	70782.4	68185.9	69193.2	65767.3	69838.4	64502.7	73879.5	68874.2	3565.07
Q60629	1	EPHA5_MOUSE	Ephrin type-A receptor 5, EC 2.7.10.1 (Brain-specific kinase) (CEK-7) (EPH homology kinase 1, EHK-1)	Epha5	X	0	69563.1	78816.3	74301.3	64034.5	90423.6	53035.7	57911.4	87227.1	80201.6	72835	12804.1
Q62413	1	EPHA6_MOUSE	Ephrin type-A receptor 6, EC 2.7.10.1 (EPH homology kinase 2, EHK-2)	Epha6	X	0	12750.3	12912.7	16022	23232.8	21042.2	10277.7	9932.12	15639.3	17971.9	15531.2	4602.09
Q61772	1	EPHA7_MOUSE	Ephrin type-A receptor 7, EC 2.7.10.1 (Developmental kinase 1, mDK-1) (EPH homology kinase 3, EHK-3) (Embryonic brain kinase, EBK)	Epha7	X	0	21247.4	20795	22269.5	19920.9	20494.7	19084.1	18463.1	23377.3	18110.5	20418	1739.02
Q8CBF3	1	EPHB1_MOUSE	Ephrin type-B receptor 1, EC 2.7.10.1	Ephb1	X	0	43726.3	45972.9	57882.6	52015.5	63719	39790.1	43113.7	58676.6	56897.9	51310.5	8433.98
P54763	1	EPHB2_MOUSE	Ephrin type-B receptor 2, EC 2.7.10.1 (Neural kinase) (Nuk receptor tyrosine kinase) (Tyrosine-protein kinase receptor EPH-3) (Tyrosine-protein kinase receptor SEK-3) [Cleaved into: EphB2/CTF1; EphB2/CTF2 ]	Ephb2		0	21746.9	27351.1	21751.6	20028.3	30942.6	24090.3	25443	22875.1	19727.8	23773	3648.26
P54754	1	EPHB3_MOUSE	Ephrin type-B receptor 3, EC 2.7.10.1 (Developmental kinase 5, mDK-5) (Tyrosine-protein kinase receptor SEK-4)	Ephb3		0	23573.8	27004.4	20129.2	15699.6	28364.3	22969.4	27769.9	26415.6	23051	23886.3	4093.11
O08644	1	EPHB6_MOUSE	Ephrin type-B receptor 6 (MEP) (Tyrosine-protein kinase-defective receptor EPH-6)	Ephb6	X	0	6502.85	5533.08	9796.15	6019.1	9597.87	3664.76	3802.11	10594.4	9180.39	7187.86	2660.71
Q9D379	1	HYEP_MOUSE	Epoxide hydrolase 1, EC 3.3.2.9 (Epoxide hydratase) (Microsomal epoxide hydrolase, mEH)	Ephx1		0	21053.6	22268.5	19424	16527.6	16569.3	15705.3	19999.1	19373.9	17893.9	18757.2	2230.1
P34914	1	HYES_MOUSE	Bifunctional epoxide hydrolase 2 [Includes: Cytosolic epoxide hydrolase 2, CEH, EC 3.3.2.10 (Epoxide hydratase) (Soluble epoxide hydrolase, SEH); Lipid-phosphate phosphatase, EC 3.1.3.76 ]	Ephx2		0	48966.4	56108.6	60129.1	61876.5	59757.9	59056.5	48479.8	51220.5	66957.7	56950.3	6283.62
Q8VEH5	1	EPMIP_MOUSE	EPM2A-interacting protein 1 (Laforin-interacting protein)	Epm2aip1		0	56605.5	73014.2	63701.1	61032.7	68459.5	58167.2	54561.3	70491.6	51915.5	61994.3	7414.48
Q80VP1	1	EPN1_MOUSE	Epsin-1 (EPS-15-interacting protein 1) (Intersectin-EH-binding protein 1, Ibp1)	Epn1		0	84358.4	96032.2	100435	93816.5	96627.3	86097.6	76461.1	80356.1	77276.4	87940	9019.58
Q8CHU3	1	EPN2_MOUSE	Epsin-2 (EPS-15-interacting protein 2) (Intersectin-EH-binding protein 2, Ibp2)	Epn2		0	46347.5	55184.6	49196.6	48771.4	48416.5	50108.4	43831.3	40178.3	46022.8	47561.9	4209.11
Q91W69	1	EPN3_MOUSE	Epsin-3 (EPS-15-interacting protein 3)	Epn3	X	0	17504.5	31454.4	39093.1	67256.8	88264.8	44575.5	34182.4	111521	34238.6	52010.1	30735.4
Q8R0W0	1	EPIPL_MOUSE	Epiplakin	Eppk1		0	80595.6	75838.5	95067.2	92120.7	100553	43731.5	40469.1	45609.4	87478.6	73495.9	23848.5
Q8CGC7	1	SYEP_MOUSE	Bifunctional glutamate/proline--tRNA ligase (Bifunctional aminoacyl-tRNA synthetase) [Includes: Glutamate--tRNA ligase, EC 6.1.1.17 (Glutamyl-tRNA synthetase, GluRS); Proline--tRNA ligase, EC 6.1.1.15 (Prolyl-tRNA synthetase, ProRS) ]	Eprs1		0	30898.4	39047.5	27280.3	29432.1	26012.7	28993.7	27032.5	27246	29450.2	29488.2	3899.2
P42567	1	EPS15_MOUSE	Epidermal growth factor receptor substrate 15, Protein Eps15 (Protein AF-1p)	Eps15		0	22500.3	17403.5	20251.4	19385.1	23104.9	24707.5	24983.9	22727.3	24673.8	22193.1	2647.41
Q60902	1	EP15R_MOUSE	Epidermal growth factor receptor substrate 15-like 1 (Epidermal growth factor receptor pathway substrate 15-related sequence, Eps15-rs) (Eps15-related protein, Eps15R)	Eps15l1		0	59831.2	57862.5	62726.8	60857.2	69476.5	53193.3	54159.7	72435.5	74411.4	62772.7	7714.86
Q08509	0	EPS8_MOUSE	Epidermal growth factor receptor kinase substrate 8	Eps8		0	7965.13	14042.7	13914.2	15869.3	11734.6	13689.8	15088.3	7985.59	9878.12	12240.9	2992.65
Q80TH2	0	ERBIN_MOUSE	Erbin (Densin-180-like protein) (Erbb2-interacting protein) (Protein LAP2)	Erbin		0	57047.3	97277.9	79563.5	89829.8	84220.5	118488	63489.6	52600.8	89795.5	81368.1	20987.3
Q99MI1	1	RB6I2_MOUSE	ELKS/Rab6-interacting/CAST family member 1, ERC-1 (CAZ-associated structural protein 2, CAST2) (Rab6-interacting protein 2)	Erc1		0	37386.7	34881.1	40297.9	41639.4	36797.2	30399.4	21173.1	35438.9	33694.7	34634.3	6063.55
Q6PH08	1	ERC2_MOUSE	ERC protein 2 (CAZ-associated structural protein 1, CAST1)	Erc2		0	46354.7	32470.6	83212.3	85745	89503	31359.3	27339.8	90165.3	95118.4	64585.4	29276.9
Q9ERY9	0	ERG28_MOUSE	Ergosterol biosynthetic protein 28 homolog	Erg28		0	142211	160121	196237	231060	236318	148182	151257	177334	218868	184621	37131.2
Q9DC16	1	ERGI1_MOUSE	Endoplasmic reticulum-Golgi intermediate compartment protein 1 (ER-Golgi intermediate compartment 32 kDa protein, ERGIC-32)	Ergic1		0	54324.4	47812.9	42844.1	48404.3	45080.3	36723.3	38976.5	43358	45949.4	44830.4	5234.79
P84089	1	ERH_MOUSE	Enhancer of rudimentary homolog, Mer	Erh		0	81338.5	71010	77810.4	119897	78870.6	90926.2	83306.9	89597.6	86535.5	86588.1	13941.8
Q8C460	1	ERI3_MOUSE	ERI1 exoribonuclease 3, EC 3.1.-.- (Prion interactor 1) (Prion protein-interacting protein)	Eri3	X	0	26849.9	26278.8	23594.4	23095.8	22732.2	25442.5	32018.4	19878.9	25611.9	25055.9	3387.98
Q8BFZ9	1	ERLN2_MOUSE	Erlin-2 (Endoplasmic reticulum lipid raft-associated protein 2) (Stomatin-prohibitin-flotillin-HflC/K domain-containing protein 2, SPFH domain-containing protein 2)	Erlin2		0	64951.6	43975.8	50920.3	58092.4	54619.8	51088.5	45085.8	48791.4	55034.2	52506.6	6548.92
Q5EBJ4	1	ERMIN_MOUSE	Ermin (Juxtanodin, JN)	Ermn		0	8128.74	14882	10186.5	12660.6	13290.1	12968.9	22397.3	15457.1	10378.2	13372.1	4113.4
Q3UVK0	1	ERMP1_MOUSE	Endoplasmic reticulum metallopeptidase 1, EC 3.4.-.- (Felix-ina)	Ermp1		0	20743	19138.4	23499.9	29294.2	27481	9874.63	13306.6	30366	26759.4	22273.7	7157.45
Q8R180	1	ERO1A_MOUSE	ERO1-like protein alpha, ERO1-L, ERO1-L-alpha, EC 1.8.4.- (Endoplasmic reticulum oxidoreductase alpha) (Endoplasmic reticulum oxidoreductin-1-like protein) (Oxidoreductin-1-L-alpha)	Ero1a		0	7381.17	8593.82	10207.7	10365.3	11068.3	8668.83	8909.47	10999.8	10435.4	9625.54	1276.81
P57759	1	ERP29_MOUSE	Endoplasmic reticulum resident protein 29, ERp29	Erp29		0	35224.6	30339.3	24727.5	21459.1	21535.9	33992.2	28593.9	22131.6	26035.4	27115.5	5249.53
Q9D1Q6	1	ERP44_MOUSE	Endoplasmic reticulum resident protein 44, ER protein 44, ERp44 (Thioredoxin domain-containing protein 4)	Erp44		0	31397.3	30492.8	25616.8	24753.3	27780.1	33791	36553.4	25771.8	22971.6	28792	4545.97
Q9R0P3	1	ESTD_MOUSE	S-formylglutathione hydrolase, FGH, EC 3.1.2.12 (Esterase 10) (Esterase D) (Sid 478)	Esd		0	352766	380685	360616	254448	346164	391383	363242	313894	296851	340005	43766.7
Q3U7R1	1	ESYT1_MOUSE	Extended synaptotagmin-1, E-Syt1 (Membrane-bound C2 domain-containing protein)	Esyt1		0	18217.9	11840.9	21060.4	17559.7	21425.4	10625.7	13503.1	24403	21257.4	17765.9	4808.76
Q3TZZ7	1	ESYT2_MOUSE	Extended synaptotagmin-2, E-Syt2	Esyt2		0	22327	20965.8	27119.2	23173.7	22915.7	16212.8	14079.1	24317.8	29353.5	22273.8	4803.66
Q8BWY3	1	ERF1_MOUSE	Eukaryotic peptide chain release factor subunit 1, Eukaryotic release factor 1, eRF1	Etf1		0	31933.8	37958.1	31300.7	32682	31652.3	38136	34633.5	35836.5	35078.1	34356.8	2630.78
Q99LC5	1	ETFA_MOUSE	Electron transfer flavoprotein subunit alpha, mitochondrial, Alpha-ETF	Etfa		0	87486.3	87498.5	129633	117182	128021	99718.9	89806.8	141077	134470	112766	21749.1
Q9DCW4	1	ETFB_MOUSE	Electron transfer flavoprotein subunit beta, Beta-ETF	Etfb		0	217061	201866	303926	299266	273163	225449	235818	289628	310656	261870	41920.7
Q921G7	1	ETFD_MOUSE	Electron transfer flavoprotein-ubiquinone oxidoreductase, mitochondrial, ETF-QO, ETF-ubiquinone oxidoreductase, EC 1.5.5.1 (Electron-transferring-flavoprotein dehydrogenase, ETF dehydrogenase)	Etfdh		0	56325.2	38142.1	131927	120434	150495	49762.8	41696.7	153095	154269	99572	51727.9
Q9DCM0	1	ETHE1_MOUSE	Persulfide dioxygenase ETHE1, mitochondrial, EC 1.13.11.18 (Ethylmalonic encephalopathy protein 1 homolog) (Hepatoma subtracted clone one protein) (Sulfur dioxygenase ETHE1)	Ethe1		0	61853.7	66303.2	140709	90213.8	122079	45016	86179.4	123804	95398.2	92395	31844.5
Q91WM6	0	EVA1A_MOUSE	Protein eva-1 homolog A (Protein FAM176A) (Transmembrane protein 166)	Eva1a	X	0	172757	173246	194906	296138	218021	174831	175338	150856	109545	185071	51093.3
P70429	1	EVL_MOUSE	Ena/VASP-like protein (Ena/vasodilator-stimulated phosphoprotein-like)	Evl		0	16437.9	20154.8	13646	14795.5	16816.6	20332.4	19693	14798.5	15358.3	16892.6	2554.57
Q61545	1	EWS_MOUSE	RNA-binding protein EWS	Ewsr1		0	57016.6	52648.2	36327.1	47079.3	47642.3	61977.7	54249.2	47442.3	40354.5	49415.3	8025.76
Q8R3S6	1	EXOC1_MOUSE	Exocyst complex component 1 (Exocyst complex component Sec3)	Exoc1		0	54311.6	57724.3	46025.2	43052.2	44927.2	47716.8	44535	48342.7	51049.8	48631.7	4875.13
Q9D4H1	1	EXOC2_MOUSE	Exocyst complex component 2 (Exocyst complex component Sec5)	Exoc2		0	43373.1	51705.9	38067.3	38908.2	38458.1	29895.5	33031	42142.9	42585.6	39796.4	6297.66
Q6KAR6	1	EXOC3_MOUSE	Exocyst complex component 3 (Exocyst complex component Sec6)	Exoc3		0	44428.2	43506.3	40640.7	42792.4	42306.3	31365.9	31792.1	43627.5	46375.1	40759.4	5430.89
O35382	1	EXOC4_MOUSE	Exocyst complex component 4 (Exocyst complex component Sec8)	Exoc4		0	38976.7	37415.1	34647.3	38769.8	36224.5	28620.4	28110.3	39680	37291.1	35526.1	4334.59
Q3TPX4	1	EXOC5_MOUSE	Exocyst complex component 5 (Exocyst complex component Sec10)	Exoc5		0	27147.5	30823.8	23951.3	22945.2	25575.1	22568.3	21488.1	26990.6	30914.5	25822.7	3451.09
Q8R313	0	EXOC6_MOUSE	Exocyst complex component 6 (Exocyst complex component Sec15A) (SEC15-like protein 1)	Exoc6	X	0	8362.8	6995.15	7561.27	7024.25	8028.72	1716.46	7221.91	11123.2	8730.81	7418.29	2490.44
A6H5Z3	1	EXC6B_MOUSE	Exocyst complex component 6B (Exocyst complex component Sec15B) (SEC15-like protein 2)	Exoc6b		0	21052.1	22468.3	23094.9	22629.8	19351.8	16356.8	15775.3	20597.4	25060.1	20709.6	3095.66
O35250	1	EXOC7_MOUSE	Exocyst complex component 7 (Exocyst complex component Exo70)	Exoc7		0	29651.6	29697.4	26059.1	25999.6	31248.3	24317.1	20882.7	28824	30411.7	27454.6	3390.54
Q6PGF7	1	EXOC8_MOUSE	Exocyst complex component 8 (Exocyst complex 84 kDa subunit)	Exoc8		0	49837.1	52396.5	51107.2	47877.4	55824.9	49557.6	43825.6	53238.2	56988.3	51183.6	4038.29
Q8C163	1	EXOG_MOUSE	Nuclease EXOG, mitochondrial, EC 3.1.30.- (Endonuclease G-like 1, Endo G-like 1)	Exog		0	41506.6	36203	76152.3	67899.1	84194.2	34249.8	40591.8	78672.6	85662.4	60570.2	21968.7
Q9DAA6	0	EXOS1_MOUSE	Exosome complex component CSL4 (Exosome component 1)	Exosc1	X	0	20048.9	18990.9	20917.2	18872.1	23655.2	17326.9	16299.5	18186.1	11914.1	18467.9	3257.29
Q8BTW3	1	EXOS6_MOUSE	Exosome complex component MTR3 (Exosome component 6) (mRNA transport regulator 3 homolog)	Exosc6		0	22290	23485.7	35315.4	31026.7	12305.8	18832.9	29025.5	32139.7	17712.6	24681.6	7672.3
P26040	1	EZRI_MOUSE	Ezrin (Cytovillin) (Villin-2) (p81)	Ezr		0	42751.7	40310.6	30229.6	29123.6	28574	41489.1	46276.1	29907.5	32911.2	35730.4	6906.77
P20352	1	TF_MOUSE	Tissue factor, TF (Coagulation factor III) (CD antigen CD142)	F3		0	36049	49304	31846	79954.2	36932.3	47463.1	33724.7	33904.9	44857.3	43781.7	15006.3
Q00558	1	HAP40_MOUSE	40-kDa huntingtin-associated protein (CpG island protein) (Factor VIII intron 22 protein)	F8a1		0	61987.6	61983.3	53027.5	34121.9	42486.1	67121.6	68349.2	44605.3	43893.1	53064	12332.8
O08914	1	FAAH1_MOUSE	Fatty-acid amide hydrolase 1, EC 3.5.1.99 (Anandamide amidohydrolase 1) (Fatty acid ester hydrolase, EC 3.1.1.-) (Oleamide hydrolase 1)	Faah		0	27771.1	33074.6	42111.7	39859.7	38080.5	19323.4	19559.9	47479.2	38679.6	33993.3	9899.17
P11404	1	FABPH_MOUSE	Fatty acid-binding protein, heart (Fatty acid-binding protein 3) (Heart-type fatty acid-binding protein, H-FABP) (Mammary-derived growth inhibitor, MDGI)	Fabp3		0	48964.2	47071.6	46692.4	50484.5	44154.1	56159.9	62030.8	47307.7	49398.7	50251.6	5530.84
Q05816	1	FABP5_MOUSE	Fatty acid-binding protein 5 (Epidermal-type fatty acid-binding protein, E-FABP) (Fatty acid-binding protein, epidermal) (Keratinocyte lipid-binding protein) (Psoriasis-associated fatty acid-binding protein homolog, PA-FABP)	Fabp5		0	25657.3	31152.2	32335.6	22918.1	29604.3	35368.4	30625.6	29690.7	26044.7	29266.3	3808.85
P51880	1	FABP7_MOUSE	Fatty acid-binding protein, brain (Brain lipid-binding protein, BLBP) (Brain-type fatty acid-binding protein, B-FABP) (Fatty acid-binding protein 7)	Fabp7		0	22729.6	30934.8	21630.3	13029.1	20124.2	15527.7	35561.1	11157.6	14375.4	20563.3	8271.97
P54731	1	FAF1_MOUSE	FAS-associated factor 1	Faf1		0	32838.4	32894	30493.7	31582.9	33962.6	37626.1	43148.4	61478.7	32913.2	37437.6	9794.51
Q3TDN2	1	FAF2_MOUSE	FAS-associated factor 2 (UBX domain-containing protein 8)	Faf2		0	16127.8	18938.6	20086.5	15150.9	18519.7	13247.1	14132.6	21411.7	17954.2	17285.5	2777.58
P35505	1	FAAA_MOUSE	Fumarylacetoacetase, FAA, EC 3.7.1.2 (Beta-diketonase) (Fumarylacetoacetate hydrolase)	Fah		0	54185.5	67685.6	74236.6	81225.9	61206.9	88719.4	90608.3	72559.1	73241.8	73741	11952.8
Q8R0F8	1	FAHD1_MOUSE	Acylpyruvase FAHD1, mitochondrial, EC 3.7.1.5 (Fumarylacetoacetate hydrolase domain-containing protein 1) (Oxaloacetate decarboxylase, OAA decarboxylase, EC 4.1.1.112)	Fahd1		0	17285.8	13996	28507.7	32188.6	30542.1	15214.4	18178.6	29878	31510.9	24144.7	7723.2
Q3TC72	1	FAHD2_MOUSE	Fumarylacetoacetate hydrolase domain-containing protein 2A, EC 3.-.-.-	Fahd2		0	43639.4	38802.6	68455.3	52903.9	57855.7	39471.5	38515.6	72413	69869.2	53547.4	14156.3
Q78TU8	1	F107A_MOUSE	Actin-associated protein FAM107A	Fam107a	X	0	41635.9	44388.3	41132.6	22634.5	38548.3	23102.5	31289.5	24393.3	34532.9	33517.6	8540.63
Q8VE88	1	F1142_MOUSE	Protein FAM114A2	Fam114a2		0	15539.7	19164.3	18435.1	21001.4	22059	10312.1	9176.06	16750.8	16233.4	16519.1	4401.57
Q3U3E2	1	F117B_MOUSE	Protein FAM117B (Amyotrophic lateral sclerosis 2 chromosomal region candidate gene 13 protein homolog)	Fam117b		0	6716.25	5028.27	4946	6401.13	5591.08	14643.1	28603.5	5674.21	4059.07	9073.62	7963.71
Q6A0A9	1	F120A_MOUSE	Constitutive coactivator of PPAR-gamma-like protein 1 (Oxidative stress-associated Src activator) (Protein FAM120A)	FAM120A		0	44109.2	44318.7	38366.1	40481.5	33719.8	54898.3	49243.9	35450.3	38805.7	42154.8	6760.39
Q6RI63	0	F120B_MOUSE	Constitutive coactivator of peroxisome proliferator-activated receptor gamma, Constitutive coactivator of PPAR-gamma, Constitutive coactivator of PPARG (Protein FAM120B)	Fam120b		0	22794.8	24758.6	23722.4	29049.6	22711.8	20842.7	14010.3	34208.7	33878.7	25108.6	6420.37
Q8C3F2	1	F120C_MOUSE	Constitutive coactivator of PPAR-gamma-like protein 2 (Protein FAM120C)	Fam120c		0	31685.2	29228.3	29363.2	29859.9	32121	32979.8	37297	36081.2	26438.6	31672.7	3445.43
Q8C729	1	F126B_MOUSE	Protein FAM126B	Fam126b	X	0	113840	127545	118866	123276	116353	131455	116824	115874	134909	122105	7590.57
Q8BWU3	0	F131A_MOUSE	Protein FAM131A	Fam131a	X	0	19050.3	24323.6	21894.1	35421.1	21856.3	33076.6	22531.2	2.58783	32290.9	23383	10546.4
Q3TY60	1	F131B_MOUSE	Protein FAM131B	Fam131b		0	32222.7	53155.9	45880.9	42424.6	41322.3	24842.9	31907.7	39618.2	46998.9	39819.3	8802.24
Q9CR98	1	F136A_MOUSE	Protein FAM136A	Fam136a		0	59038.4	66740.5	114456	92112.6	111344	69953.1	66577.4	113286	124200	90856.5	25528.3
Q9DBR2	1	FA13C_MOUSE	Protein FAM13C	Fam13c	X	0	27654.9	26949.6	19656.9	27114.4	19946.6	24779.5	22900.2	26673.8	21313.8	24110	3223.42
Q9D6U8	1	F162A_MOUSE	Protein FAM162A (E2-induced gene 5 protein homolog) (Growth and transformation-dependent protein, HGTD-P)	Fam162a		0	36114.7	27766.8	95875.5	76268.3	71434	38795	36329	60701.8	83024.9	58478.9	24524.8
Q5XG69	1	F169A_MOUSE	Soluble lamin-associated protein of 75 kDa, SLAP75 (Protein FAM169A)	Fam169a		0	17631.5	15471.7	5427.81	9770.71	6071.47	16691.2	15490.8	7447.3	8362.3	11373.9	4895.18
A2A699	1	F1712_MOUSE	Protein FAM171A2	Fam171a2		0	29778.2	36491.6	33906.7	31038.3	32784.8	30171.9	26831.8	31255	27617.8	31097.3	3015.89
Q14CH0	1	F171B_MOUSE	Protein FAM171B	Fam171b		0	103290	110522	99726.8	112717	117064	99209.3	96588.6	116856	106738	106968	7740.52
Q8BR63	1	F177A_MOUSE	Protein FAM177A1	Fam177a1		0	93695.4	117980	121512	121007	122052	100776	121219	131687	122724	116961	11913.6
Q7TPD2	0	F185A_MOUSE	Protein FAM185A	Fam185a		0	64623.1	5399.73	5331.02	5055.55	10708.8	1.27064	58464	13430.8	11216.7	19359	24303.5
Q9D8B6	1	F210B_MOUSE	Protein FAM210B, mitochondrial	Fam210b		0	13566.7	14533	30602.7	10900.7	43951.5	28841.3	62717.1	43054.5	36660.8	31647.6	17070.4
Q8C0Z1	1	F234A_MOUSE	Protein FAM234A (Protein ITFG3)	Fam234a		0	34423.8	24180	20772.3	20481.5	22516.4	10332.2	40921	24656.7	22626.8	24545.6	8706.7
Q8BYI8	0	F234B_MOUSE	Protein FAM234B	Fam234b		0	36639.2	33041.7	20374.5	26541.8	23457	32915.1	36978.2	24037.8	17836.6	27980.2	7112.7
Q9D882	1	F241B_MOUSE	Protein FAM241B	Fam241b		0	73638.2	69387.4	40230.5	36735.3	39185.3	67774.2	64522.4	44668.3	45576.5	53524.2	14941.6
Q3UVG3	0	F91A1_MOUSE	Protein FAM91A1	Fam91a1		0	17711.2	19465.1	19521.4	21084.5	13929.7	16629.9	18254.3	17831	24534.9	18773.6	2956.27
Q80VD1	1	FA98B_MOUSE	Protein FAM98B	Fam98b		0	73522.1	80615.5	47870.5	50610.4	48059.7	85192.7	80258.8	50471.2	49051.8	62850.3	16463.4
Q69ZT1	0	FAN1_MOUSE	Fanconi-associated nuclease 1, EC 3.1.21.-, EC 3.1.4.1 (FANCD2/FANCI-associated nuclease 1, mFAN1) (Myotubularin-related protein 15)	Fan1		0	19396.9	322367	528008	395596	379667	56924.3	7275.17	402644	559924	296867	214911
F8VPU2	1	FARP1_MOUSE	FERM, ARHGEF and pleckstrin domain-containing protein 1 (FERM, RhoGEF and pleckstrin domain-containing protein 1)	Farp1		0	42041.5	49787.1	41831.1	43665.6	38752	50038.3	42270.3	45593.8	47075.1	44561.6	3845.37
Q8C0C7	1	SYFA_MOUSE	Phenylalanine--tRNA ligase alpha subunit, EC 6.1.1.20 (Phenylalanyl-tRNA synthetase alpha subunit, PheRS)	Farsa		0	38768.4	35665.2	26334.2	29014.4	23492.2	53010.3	46602.7	31207.8	30796.4	34988	9676.26
Q9WUA2	1	SYFB_MOUSE	Phenylalanine--tRNA ligase beta subunit, EC 6.1.1.20 (Phenylalanyl-tRNA synthetase beta subunit, PheRS)	Farsb		0	74915.9	75139.5	66387.8	77014.6	68906.9	87428	85932.4	77501.8	74055.1	76364.7	6889.69
P19096	1	FAS_MOUSE	Fatty acid synthase, EC 2.3.1.85 (Type I Fatty Acid Synthase) [Includes: [Acyl-carrier-protein] S-acetyltransferase, EC 2.3.1.38; [Acyl-carrier-protein] S-malonyltransferase, EC 2.3.1.39; 3-oxoacyl-[acyl-carrier-protein] synthase, EC 2.3.1.41; 3-oxoacyl-[acyl-carrier-protein] reductase, EC 1.1.1.100; 3-hydroxyacyl-[acyl-carrier-protein] dehydratase, EC 4.2.1.59; Enoyl-[acyl-carrier-protein] reduc…	Fasn		0	75867.6	85698.6	79427.3	81738.2	78624	72805	66024.3	84553.9	87149	79098.6	6767.72
P62862	1	RS30_MOUSE	40S ribosomal protein S30	Fau		0	112116	74552.4	125899	77993.8	53011.2	142041	124295	63062.1	71153.6	93791.6	32335.5
P35550	1	FBRL_MOUSE	rRNA 2'-O-methyltransferase fibrillarin, EC 2.1.1.- (Histone-glutamine methyltransferase) (Nucleolar protein 1) (U6 snRNA 2'-O-methyltransferase fibrillarin)	Fbl		0	29479.7	27285.5	24513.5	43671.3	33743.9	30516	29090	33619.2	26171.7	30899	5703.49
Q91W61	1	FXL15_MOUSE	F-box/LRR-repeat protein 15 (F-box only protein 37)	Fbxl15	X	0	27157.7	33986	25779.7	26127.7	13239.4	36187.9	32461.8	32244.5	17773.3	27217.6	7639.47
A2RT62	1	FXL16_MOUSE	F-box/LRR-repeat protein 16 (F-box and leucine-rich repeat protein 16)	Fbxl16		0	98606.8	105608	92932.5	76717.3	102138	103333	100464	99385	88711.2	96432.8	9045.77
Q9CZV8	1	FXL20_MOUSE	F-box/LRR-repeat protein 20 (F-box and leucine-rich repeat protein 20) (F-box/LRR-repeat protein 2-like)	Fbxl20		0	1199.26	9626.43	4376.6	9200.86	11325.4	349.073	2162.66	11655.7	8982.93	6542.1	4504.68
Q80UW2	1	FBX2_MOUSE	F-box only protein 2	Fbxo2		0	47314.1	51739.3	38752.4	25961.7	28831.9	47999.7	64327.9	33017.9	27592.8	40615.3	13085.2
Q8VDH1	1	FBX21_MOUSE	F-box only protein 21	Fbxo21		0	68503.6	84061.7	63184.1	45849.2	27440.8	76586.9	73657.8	11796.3	50913	55777.1	24054.8
Q78JE5	1	FBX22_MOUSE	F-box only protein 22	Fbxo22		0	46329.8	46477.1	59142.7	59865.2	54916	62127.6	53294.6	54045.7	56439.3	54737.5	5530.87
Q9DC63	1	FBX3_MOUSE	F-box only protein 3	Fbxo3		0	48253.8	53881.3	55461.6	49253.3	46894.9	56992.6	55255.6	58936.7	46387.6	52368.6	4704.8
Q6NS60	1	FBX41_MOUSE	F-box only protein 41	Fbxo41		0	39777.9	36117.4	34710.8	33481.5	37892	31204.6	29711.4	45307.6	34810.8	35890.5	4695.07
Q6PDJ6	1	FBX42_MOUSE	F-box only protein 42	Fbxo42		0	18754.9	16770	21725.7	20850.7	14365	24049.7	24381.7	14467.4	18286.2	19294.6	3743.42
Q8K3B1	1	FBSP1_MOUSE	F-box/SPRY domain-containing protein 1 (F-box only protein 45, mFbxo45)	Fbxo45	X	0	42484	27920.1	27995.5	34509.2	29983.8	26019	66292.1	31089.4	22675.6	34329.8	13245.7
Q9QZN4	1	FBX6_MOUSE	F-box only protein 6 (F-box only protein 6b) (F-box protein that recognizes sugar chains 2) (F-box/G-domain protein 2)	Fbxo6		0	29058.9	27160.2	24277	22357.2	23168.2	26181.7	24145.8	27148	27923.8	25713.4	2310.62
Q3U7U3	1	FBX7_MOUSE	F-box only protein 7	Fbxo7		0	26497.7	28023.4	39267.6	37936.5	31517.3	41288	31118.5	21189.5	26959.9	31533.1	6724.35
Q7TMC8	1	FCSK_MOUSE	L-fucose kinase, Fucokinase, EC 2.7.1.52	Fcsk		0	40612.8	44022.8	38997.8	36887.7	41571	50378.9	45067.4	43743.9	41091.4	42486	3916.38
Q920E5	1	FPPS_MOUSE	Farnesyl pyrophosphate synthase, FPP synthase, FPS, EC 2.5.1.10 ((2E,6E)-farnesyl diphosphate synthase) (Cholesterol-regulated 39 kDa protein, CR 39) (Dimethylallyltranstransferase, EC 2.5.1.1) (Farnesyl diphosphate synthase) (Geranyltranstransferase)	Fdps		0	27242	23072.4	16598.9	14257.2	17628.7	22198.1	22028	16096.6	13195	19146.3	4690.23
Q9CPW2	0	FDX2_MOUSE	Ferredoxin-2, mitochondrial (Adrenodoxin-like protein) (Ferredoxin-1-like protein)	Fdx2		0	14085.9	7425.13	6454.62	4356.8	3648.35	3637.51	1.7775	13101.3	6912.42	6624.86	4543.62
Q61578	1	ADRO_MOUSE	NADPH:adrenodoxin oxidoreductase, mitochondrial, AR, Adrenodoxin reductase, EC 1.18.1.6 (Ferredoxin--NADP(+) reductase, Ferredoxin reductase)	Fdxr		0	24989.9	23803.8	54849.6	53737.3	40892.1	26059.8	31744.9	53602.2	60911.1	41176.7	14874.3
P22315	1	HEMH_MOUSE	Ferrochelatase, mitochondrial, EC 4.99.1.1 (Heme synthase) (Protoheme ferro-lyase)	Fech		0	38441.2	32217.2	69285.4	60882.9	72828.3	37854.5	34711.2	82062.7	81633.7	56657.5	20833.9
Q8CIB5	1	FERM2_MOUSE	Fermitin family homolog 2 (Kindlin-2) (Pleckstrin homology domain-containing family C member 1)	Fermt2		0	42590.8	44000.3	50109.7	42582.8	54578.5	41313.4	43639	49435.8	48578.8	46314.3	4512.26
Q8K0X8	0	FEZ1_MOUSE	Fasciculation and elongation protein zeta-1 (Zygin I) (Zygin-1)	Fez1		0	22285	28538.1	37335.5	34210.8	35126.7	27272.8	33585.5	35608.7	38751.3	32523.8	5367.63
E9PV24	1	FIBA_MOUSE	Fibrinogen alpha chain [Cleaved into: Fibrinopeptide A; Fibrinogen alpha chain ]	Fga		0	23181.8	42516.1	9419.67	14668.6	19806.7	34690.4	36737.5	13283.6	19280	23731.6	11585.3
Q8K0E8	1	FIBB_MOUSE	Fibrinogen beta chain [Cleaved into: Fibrinopeptide B; Fibrinogen beta chain ]	Fgb		0	16973.2	29969.5	16737.8	102873	25647.5	11924.7	19959.1	11749.9	22572.5	28711.9	28451.2
O88842	0	FGD3_MOUSE	FYVE, RhoGEF and PH domain-containing protein 3	Fgd3	X	0	575.583	3310.98	9663.47	11018.4	9480.03	6282.79	3204.33	11131.5	11631.3	7366.5	4130.76
Q91ZT5	0	FGD4_MOUSE	FYVE, RhoGEF and PH domain-containing protein 4 (Actin filament-binding protein frabin) (FGD1-related F-actin-binding protein)	Fgd4	X	0	14411.2	13413.2	15213.9	18383.2	21428.5	11776.7	12787.2	18604.7	19748.2	16196.3	3421.02
P61329	1	FGF12_MOUSE	Fibroblast growth factor 12, FGF-12 (Fibroblast growth factor homologous factor 1, FHF-1) (Myocyte-activating factor)	Fgf12		0	30307.5	33659.1	39480.2	80317.3	24732.9	109412	79846	55408.7	65936.6	57677.8	28496.3
P70377	0	FGF13_MOUSE	Fibroblast growth factor 13, FGF-13 (Fibroblast growth factor homologous factor 2, FHF-2)	Fgf13	X	0	44264.9	50564	25623.1	27929.9	12995.1	50600.4	29548.3	11929	36143.5	32177.6	14513.7
Q8VCM7	1	FIBG_MOUSE	Fibrinogen gamma chain	Fgg		0	5776.22	14051.3	4630.86	62515.4	7519.24	7678.11	9708.36	8426.96	11260.5	14618.5	18181.9
P97807	1	FUMH_MOUSE	Fumarate hydratase, mitochondrial, Fumarase, EC 4.2.1.2 (EF-3)	Fh		0	107496	109479	130253	134196	141177	89387.1	80888	142888	154364	121125	25451.9
Q3U2I3	1	FHI1B_MOUSE	FHF complex subunit HOOK interacting protein 1B, FHIP1B (FTS and Hook-interacting protein, FHIP)	Fhip1b		0	29603.2	25555.8	26728.9	32334.7	25862.1	24375.4	23389	15234.7	27936.9	25669	4769.34
Q8CDM8	1	FHI2A_MOUSE	FHF complex subunit HOOK interacting protein 2A, FHIP2A	Fhip2a	X	0	19499.5	19126.2	14807.7	9518.03	26708	20869.2	20238	19310.5	12036.6	18012.6	5147.8
O89106	1	FHIT_MOUSE	Bis(5'-adenosyl)-triphosphatase, EC 3.6.1.29 (AP3A hydrolase, AP3Aase) (Adenosine 5'-monophosphoramidase FHIT, EC 3.9.1.-) (Adenylylsulfatase, EC 3.6.2.1) (Adenylylsulfate-ammonia adenylyltransferase, EC 2.7.7.51) (Diadenosine 5',5'''-P1,P3-triphosphate hydrolase) (Dinucleosidetriphosphatase) (Fragile histidine triad protein)	Fhit		0	10613.1	11124.4	27988.2	26071.6	23140.3	16396.5	12103.2	15880.5	17957.4	17919.5	6470.69
P97447	1	FHL1_MOUSE	Four and a half LIM domains protein 1, FHL-1 (KyoT) (RBP-associated molecule 14-1, RAM14-1) (Skeletal muscle LIM-protein 1, SLIM, SLIM-1)	Fhl1		0	25771.5	29140.2	25686	19814.9	28677.1	25100.1	26570.6	29711.6	19721.2	25577	3676.94
O70433	1	FHL2_MOUSE	Four and a half LIM domains protein 2, FHL-2 (Skeletal muscle LIM-protein 3, SLIM-3)	Fhl2	X	0	26713	33873.9	35818.7	31053.3	35662.2	37202.4	27598.2	37527.1	36751.7	33577.8	4146.04
A2AV25	1	FBCD1_MOUSE	Fibrinogen C domain-containing protein 1	Fibcd1	X	0	12083.3	15223.6	15536	13381.6	13549.1	13510.9	14062.4	16653.9	14294.9	14255.1	1364.91
Q9JI19	1	FIBP_MOUSE	Acidic fibroblast growth factor intracellular-binding protein, aFGF intracellular-binding protein (FGF-1 intracellular-binding protein)	Fibp	X	0	23903.4	28217.6	29779.1	29083.6	35773.4	27506.5	20258.8	30508.5	29107.3	28237.6	4312.41
Q9D824	0	FIP1_MOUSE	Pre-mRNA 3'-end-processing factor FIP1 (FIP1-like 1 protein)	Fip1l1	X	0	10658.3	19631.6	11066.3	7117.9	5043.2	18812.1	12245.3	4332.23	6231.53	10570.9	5626.94
Q9CQ92	1	FIS1_MOUSE	Mitochondrial fission 1 protein (FIS1 homolog) (Tetratricopeptide repeat protein 11, TPR repeat protein 11)	Fis1		0	21846.3	49945	47881.1	41399.7	62824.5	69748.1	43122.7	46922.3	54356.5	48671.8	13626.3
Q6P9Q6	1	FKB15_MOUSE	FK506-binding protein 15, FKBP-15 (133 kDa FK506-binding protein, 133 kDa FKBP, FKBP-133) (WASP and FKBP-like, WAFL)	Fkbp15		0	11084.8	6045.43	7612.68	6048.54	8023.61	3545.16	5391.41	15942.5	8192.11	7987.36	3658.28
P26883	1	FKB1A_MOUSE	Peptidyl-prolyl cis-trans isomerase FKBP1A, PPIase FKBP1A, EC 5.2.1.8 (12 kDa FK506-binding protein, 12 kDa FKBP, FKBP-12) (Calstabin-1) (FK506-binding protein 1A, FKBP-1A) (Immunophilin FKBP12) (Rotamase)	Fkbp1a		0	104064	147695	155444	146516	151290	112021	98085.5	202598	143526	140138	32073
Q9Z2I2	0	FKB1B_MOUSE	Peptidyl-prolyl cis-trans isomerase FKBP1B, PPIase FKBP1B, EC 5.2.1.8 (12.6 kDa FK506-binding protein, 12.6 kDa FKBP, FKBP-12.6) (FK506-binding protein 1B, FKBP-1B) (Immunophilin FKBP12.6) (Rotamase)	Fkbp1b		0	220466	228583	183338	210180	197976	381523	382560	212742	194643	245779	78445.5
P45878	1	FKBP2_MOUSE	Peptidyl-prolyl cis-trans isomerase FKBP2, PPIase FKBP2, EC 5.2.1.8 (13 kDa FK506-binding protein, 13 kDa FKBP, FKBP-13) (FK506-binding protein 2, FKBP-2) (Immunophilin FKBP13) (Rotamase)	Fkbp2		0	399103	343650	282128	279278	268371	448900	444433	252749	228709	327480	84429.5
Q62446	1	FKBP3_MOUSE	Peptidyl-prolyl cis-trans isomerase FKBP3, PPIase FKBP3, EC 5.2.1.8 (25 kDa FK506-binding protein, 25 kDa FKBP, FKBP-25) (FK506-binding protein 3, FKBP-3) (Immunophilin FKBP25) (Rapamycin-selective 25 kDa immunophilin) (Rotamase)	Fkbp3		0	34540.2	31375.9	22606.9	25344.8	23438	38985.5	44682.2	22283.7	25379.5	29848.5	8053.63
P30416	1	FKBP4_MOUSE	Peptidyl-prolyl cis-trans isomerase FKBP4, PPIase FKBP4, EC 5.2.1.8 (52 kDa FK506-binding protein, 52 kDa FKBP, FKBP-52) (59 kDa immunophilin, p59) (FK506-binding protein 4, FKBP-4) (FKBP59) (HSP-binding immunophilin, HBI) (Immunophilin FKBP52) (Rotamase) [Cleaved into: Peptidyl-prolyl cis-trans isomerase FKBP4, N-terminally processed ]	Fkbp4		0	33602.9	46819.5	37777.6	40289.8	39831.4	44826.9	39262.8	36982.2	35399.1	39421.4	4236.5
Q64378	1	FKBP5_MOUSE	Peptidyl-prolyl cis-trans isomerase FKBP5, PPIase FKBP5, EC 5.2.1.8 (51 kDa FK506-binding protein, 51 kDa FKBP, FKBP-51) (FK506-binding protein 5, FKBP-5) (Rotamase)	Fkbp5		0	9978.32	13168.8	7655.46	9196.72	7215.59	9150.01	11969.4	9656.31	8648.7	9626.59	1911.39
O35465	1	FKBP8_MOUSE	Peptidyl-prolyl cis-trans isomerase FKBP8, PPIase FKBP8, EC 5.2.1.8 (38 kDa FK506-binding protein, 38 kDa FKBP, FKBP-38, mFKBP38) (FK506-binding protein 8, FKBP-8) (FKBPR38) (Rotamase)	Fkbp8		0	46536.7	50867.2	55355.8	48769.1	50766.6	33928.4	45332.6	55489	55100.2	49127.3	6827.35
Q8R123	1	FAD1_MOUSE	FAD synthase, EC 2.7.7.2 (FAD pyrophosphorylase) (FMN adenylyltransferase) (Flavin adenine dinucleotide synthase) [Includes: Molybdenum cofactor biosynthesis protein-like region; FAD synthase region ]	Flad1		0	22328.7	20579.9	19416.5	25909	28970.8	17630.5	22061.8	26682.6	19549.8	22569.9	3820.58
Q9JJ28	1	FLII_MOUSE	Protein flightless-1 homolog	Flii		0	22305.7	20265.1	17279.2	21234	23443.8	13729	15776.9	26183.4	22841.7	20339.9	4009.4
Q8BTM8	1	FLNA_MOUSE	Filamin-A, FLN-A (Actin-binding protein 280, ABP-280) (Alpha-filamin) (Endothelial actin-binding protein) (Filamin-1) (Non-muscle filamin)	Flna		0	14239.7	9862.65	12533.5	11980.5	16700.3	13701.6	12267.9	16146.8	13476.4	13434.4	2115.07
Q80X90	1	FLNB_MOUSE	Filamin-B, FLN-B (ABP-280-like protein) (Actin-binding-like protein) (Beta-filamin)	Flnb		0	13096.6	10042.9	15773.3	17972.8	17953.2	14694.8	12768.6	16770.4	17028.7	15122.4	2705.09
O08917	1	FLOT1_MOUSE	Flotillin-1	Flot1		0	137291	153204	125289	128071	124787	143208	126698	130851	126276	132853	9819.5
Q60634	1	FLOT2_MOUSE	Flotillin-2 (Epidermal surface antigen, ESA) (Membrane component chromosome 17 surface marker 1 homolog)	Flot2		0	154463	164080	135510	141907	136646	141015	142873	137473	145064	144337	9327.94
Q8BLU0	1	FLRT2_MOUSE	Leucine-rich repeat transmembrane protein FLRT2 (Fibronectin leucine rich transmembrane protein 2)	Flrt2	X	0	29327.9	29142	26995.9	41346.2	49966.4	34854.5	34963.8	37966.8	36699.5	35695.9	7090.27
Q9JL04	1	FMN2_MOUSE	Formin-2	Fmn2		0	17900.5	15809	17276.5	17981.7	16389.5	11856	11519	20668	21139.1	16726.6	3355.18
Q9JL26	1	FMNL1_MOUSE	Formin-like protein 1 (Formin-related protein)	Fmnl1		0	28541.3	29865.2	23800.5	27555.4	22815.9	25505.8	24122.1	19459	22648.1	24923.7	3281.74
A2APV2	1	FMNL2_MOUSE	Formin-like protein 2 (Protein Man)	Fmnl2		0	4516.11	4328.7	6346.09	6951.54	9670.89	4679.5	1458.18	8450.26	5912.83	5812.68	2438.32
P50285	0	FMO1_MOUSE	Dimethylaniline monooxygenase [N-oxide-forming] 1, EC 1.14.13.8 (Dimethylaniline oxidase 1) (Hepatic flavin-containing monooxygenase 1, FMO 1)	Fmo1	X	0	1863.71	4367.24	7647.54	4871.31	3259.37	1269.74	56.2576	3882.97	6524.91	3749.23	2453.09
P35922	1	FMR1_MOUSE	Synaptic functional regulator FMR1 (Fragile X mental retardation protein 1 homolog, FMRP, Protein FMR-1, mFmr1p)	Fmr1		0	36527	33554.9	25635.3	37978.8	35637.1	54939	50661.4	34474.8	28285	37521.5	9568.08
Q9ER35	1	FN3K_MOUSE	Fructosamine-3-kinase, EC 2.7.1.171 (Protein-psicosamine 3-kinase FN3K) (Protein-ribulosamine 3-kinase FN3K, EC 2.7.1.172)	Fn3k		0	34160.8	31137.5	16396.8	11140.6	17386.1	19748.2	30062.6	24379.9	26236	23405.4	7728.99
Q8K274	1	KT3K_MOUSE	Ketosamine-3-kinase, EC 2.7.1.172 (Fructosamine-3-kinase-related protein, FN3K-RP, FN3K-related protein) (Protein-psicosamine 3-kinase FN3KRP, EC 2.7.1.-)	Fn3krp		0	24534.7	37355	21516.6	23282.8	23339.8	38157.3	14377.3	24195.9	21566	25369.5	7647.45
Q80TY0	1	FNBP1_MOUSE	Formin-binding protein 1 (Formin-binding protein 17)	Fnbp1		0	45361.5	43868.3	27777.6	36191.7	31877.3	36918.9	38804.6	37506.5	31959.9	36696.3	5669.31
Q61239	1	FNTA_MOUSE	Protein farnesyltransferase/geranylgeranyltransferase type-1 subunit alpha, EC 2.5.1.58, EC 2.5.1.59 (CAAX farnesyltransferase subunit alpha) (FTase-alpha) (Ras proteins prenyltransferase subunit alpha) (Type I protein geranyl-geranyltransferase subunit alpha, GGTase-I-alpha)	Fnta		0	36112.7	41690.9	43077.4	33026.1	35790.4	46063.2	46597.2	31797.8	32158.1	38479.3	5937.6
Q8K2I1	1	FNTB_MOUSE	Protein farnesyltransferase subunit beta, FTase-beta, EC 2.5.1.58 (CAAX farnesyltransferase subunit beta) (Ras proteins prenyltransferase subunit beta)	Fntb		0	24254.9	28322.9	15306.8	19524.3	22836	24529.8	24801.3	16576.3	19913.2	21785.1	4246.95
O35409	1	FOLH1_MOUSE	Glutamate carboxypeptidase 2, EC 3.4.17.21 (Folate hydrolase 1) (Folylpoly-gamma-glutamate carboxypeptidase, FGCP) (Glutamate carboxypeptidase II, GCPII) (Membrane glutamate carboxypeptidase, mGCP) (N-acetylated-alpha-linked acidic dipeptidase I, NAALADase I) (Prostate-specific membrane antigen homolog) (Pteroylpoly-gamma-glutamate carboxypeptidase)	Folh1		0	6799.02	6447.84	3632.07	2700.38	6402.43	10175.2	11379.7	4478.83	1806.55	5980.23	3235.83
A2AFR3	1	FRPD4_MOUSE	FERM and PDZ domain-containing protein 4 (PDZ domain-containing protein 10) (PSD-95-interacting regulator of spine morphogenesis, Preso)	Frmpd4	X	0	5800.31	6959.12	12816.5	13817.2	14576.6	4396.22	8349.39	14928.4	13167.8	10534.6	4126.31
B1AXV0	1	FRS1L_MOUSE	DOMON domain-containing protein FRRS1L (Ferric-chelate reductase 1-like protein)	Frrs1l		0	127135	128556	94832.5	86779.4	88644.5	123030	137944	77417.3	76122.2	104496	24368.4
E9Q8I9	1	FRY_MOUSE	Protein furry homolog	Fry		0	24034.7	21698.5	29562.5	32566.8	29340.4	19513.2	16337.7	29107.8	30343.9	25833.9	5624.21
Q61553	1	FSCN1_MOUSE	Fascin (Singed-like protein)	Fscn1		0	54484.1	65134.1	60093.3	48078.3	57983.1	50273.1	55792.3	57514.2	55143.8	56055.2	5062.24
Q7TPM6	1	FSD1_MOUSE	Fibronectin type III and SPRY domain-containing protein 1	Fsd1		0	13508.4	24404.7	18844.6	13672	16930.5	21633.1	19889.8	14716.7	18734.5	18037.1	3705.75
Q8BYN5	1	FSD1L_MOUSE	FSD1-like protein (Coiled-coil domain-containing protein 10) (FSD1 N-terminal-like protein)	Fsd1l		0	54040.6	52748.3	40744.1	52995.7	39432.3	67127.7	57505.5	30601.7	48718.3	49323.8	10918.5
P09528	1	FRIH_MOUSE	Ferritin heavy chain, Ferritin H subunit, EC 1.16.3.1 [Cleaved into: Ferritin heavy chain, N-terminally processed ]	Fth1		0	135270	155890	125073	153741	136018	179329	170958	108851	112523	141961	24744.2
P29391	1	FRIL1_MOUSE	Ferritin light chain 1 (Ferritin L subunit 1)	Ftl1		0	55078.8	52580.4	59020.6	67656.9	62858.5	76180.3	69558.4	56620.7	46725.1	60697.7	9242.93
Q8BGW1	1	FTO_MOUSE	Alpha-ketoglutarate-dependent dioxygenase FTO (Fat mass and obesity-associated protein) (Protein fatso) (U6 small nuclear RNA (2'-O-methyladenosine-N(6)-)-demethylase FTO, EC 1.14.11.-) (U6 small nuclear RNA N(6)-methyladenosine-demethylase FTO, EC 1.14.11.-) (mRNA (2'-O-methyladenosine-N(6)-)-demethylase FTO, m6A(m)-demethylase FTO, EC 1.14.11.-) (mRNA N(6)-methyladenosine demethylase FTO, EC 1.…	Fto		0	8906.74	6758.2	6013.24	6741.52	10419.9	7102.21	9742.29	5855.36	6766.93	7589.59	1665.71
Q91WJ8	1	FUBP1_MOUSE	Far upstream element-binding protein 1, FBP, FUSE-binding protein 1	Fubp1		0	31369.6	30865.9	24589.6	27629.4	25640.4	38753.3	36363.6	23130.2	25397.5	29304.4	5450.49
Q8R2K1	1	FUCM_MOUSE	Fucose mutarotase, EC 5.1.3.29	Fuom		0	25038.9	12186.4	16779.7	19880.3	9392.99	243.624	16307.1	17971.6	17036.1	14981.9	7067.11
P56959	1	FUS_MOUSE	RNA-binding protein FUS (Protein pigpen)	Fus		0	143573	144650	106005	143150	117996	159999	144658	135447	128317	135977	16268.8
Q9WTS2	0	FUT8_MOUSE	Alpha-(1,6)-fucosyltransferase, Alpha1-6FucT, EC 2.4.1.68 (Fucosyltransferase 8) (GDP-L-Fuc:N-acetyl-beta-D-glucosaminide alpha1,6-fucosyltransferase) (GDP-fucose--glycoprotein fucosyltransferase) (Glycoprotein 6-alpha-L-fucosyltransferase)	Fut8	X	0	452.554	5449.32	2660.24	4615.86	13574.7	8646.21	10057.6	5712.02	2586.24	5972.75	4134
Q61584	1	FXR1_MOUSE	Fragile X mental retardation syndrome-related protein 1, mFxr1p	Fxr1		0	21565.3	23650.4	18343.9	25343.7	21657.6	27728.1	29577.7	18572	19918.8	22928.6	3970.7
Q9WVR4	1	FXR2_MOUSE	Fragile X mental retardation syndrome-related protein 2	Fxr2		0	47633.5	43839.8	29243	37054.2	32804.3	46042.9	56143.4	31871.2	36865.9	40166.5	8817.31
Q9Z239	0	PLM_MOUSE	Phospholemman (FXYD domain-containing ion transport regulator 1) (Sodium/potassium-transporting ATPase subunit FXYD1)	Fxyd1		0	698950	796533	1.36831e+06	1.60862e+06	1.51348e+06	684894	890982	1.32114e+06	1.41622e+06	1.14435e+06	371111
Q9D164	1	FXYD6_MOUSE	FXYD domain-containing ion transport regulator 6 (PLM-like protein) (Phosphohippolin)	Fxyd6		0	79728.5	49563.2	25988.7	25633.6	41603.9	52581.1	63786.5	14061	51358.2	44922.7	20563.6
P39688	1	FYN_MOUSE	Tyrosine-protein kinase Fyn, EC 2.7.10.2 (Proto-oncogene c-Fyn) (p59-Fyn)	Fyn		0	26129.4	31328.5	30282.8	26494.1	33090	28915.7	22018.4	32673.2	37989.3	29880.2	4668.94
Q91Z49	0	UIF_MOUSE	UAP56-interacting factor (Forty-two-three domain-containing protein 1, Protein 40-2-3)	Fyttd1		0	9387.67	7866.98	6063.96	12424.5	10353.5	18965.7	13304.1	13462.3	7794.37	11069.2	3941.5
Q61090	0	FZD7_MOUSE	Frizzled-7, Fz-7, mFz7	Fzd7	X	0	118.388	389.781	114.031	433.615	1051.03	2760.73	138.041	636.051	488.084	681.083	835.183
P97855	1	G3BP1_MOUSE	Ras GTPase-activating protein-binding protein 1, G3BP-1, EC 3.6.4.12, EC 3.6.4.13 (ATP-dependent DNA helicase VIII) (GAP SH3 domain-binding protein 1) (HDH-VIII)	G3bp1		0	51641.7	64461.2	53387	58937.2	53158.7	90480.9	64955.5	58540.2	59367.2	61658.8	11794.3
P97379	1	G3BP2_MOUSE	Ras GTPase-activating protein-binding protein 2, G3BP-2 (GAP SH3 domain-binding protein 2)	G3bp2		0	72570.5	64395.6	48760.7	48472.2	41505.6	88072.3	88505.6	50935.5	42610.3	60647.6	18574.2
Q00612	1	G6PD1_MOUSE	Glucose-6-phosphate 1-dehydrogenase X, G6PD, EC 1.1.1.49	G6pdx		0	63133.2	65167.9	61486.1	65900.3	59607.7	77390.4	75622	69965.6	63336.8	66845.6	6213.54
P70699	1	LYAG_MOUSE	Lysosomal alpha-glucosidase, EC 3.2.1.20 (Acid maltase)	Gaa		0	46265.9	51365.3	52304.1	58183.1	50653.2	78695.3	71580.4	46663.8	45583.1	55699.3	11810.7
Q8R3R8	1	GBRL1_MOUSE	Gamma-aminobutyric acid receptor-associated protein-like 1 (GABA(A) receptor-associated protein-like 1) (Glandular epithelial cell protein 1, GEC-1)	Gabarapl1	X	0	74685.9	72953.8	48003.8	31567.3	27454.4	80040.2	68151.9	18059.3	38637.4	51061.6	23343.6
P60521	1	GBRL2_MOUSE	Gamma-aminobutyric acid receptor-associated protein-like 2 (GABA(A) receptor-associated protein-like 2) (Golgi-associated ATPase enhancer of 16 kDa, GATE-16)	Gabarapl2		0	200677	202551	175339	170978	154469	238520	217532	142315	155916	184255	32329.3
Q9WV18	1	GABR1_MOUSE	Gamma-aminobutyric acid type B receptor subunit 1, GABA-B receptor 1, GABA-B-R1, GABA-BR1, GABABR1, Gb1	Gabbr1		0	41060	41688.5	50854.4	48436.4	50833	50961.4	38894.1	52099.2	51710.1	47393	5283.26
Q80T41	1	GABR2_MOUSE	Gamma-aminobutyric acid type B receptor subunit 2, GABA-B receptor 2, GABA-B-R2, GABA-BR2, GABABR2, Gb2 (G-protein coupled receptor 51)	Gabbr2		0	61469.6	56441.5	48714.7	50006.7	47667	44759.6	43367.2	55559.3	53799.8	51309.5	5931.97
P62812	1	GBRA1_MOUSE	Gamma-aminobutyric acid receptor subunit alpha-1 (GABA(A) receptor subunit alpha-1)	Gabra1		0	159249	158095	216205	262045	269609	131165	122162	271992	301036	210173	68584.9
P26048	0	GBRA2_MOUSE	Gamma-aminobutyric acid receptor subunit alpha-2 (GABA(A) receptor subunit alpha-2)	Gabra2		0	151133	164219	174881	151850	176211	119045	198521	129974	88245.3	150453	33612.3
P26049	1	GBRA3_MOUSE	Gamma-aminobutyric acid receptor subunit alpha-3 (GABA(A) receptor subunit alpha-3)	Gabra3		0	12901	9885.24	10344.3	15626.7	12359.9	8147.1	8914.25	14298.8	9233.13	11301.2	2603.35
Q9D6F4	1	GBRA4_MOUSE	Gamma-aminobutyric acid receptor subunit alpha-4 (GABA(A) receptor subunit alpha-4)	Gabra4		0	1613.71	13520.6	14276.9	13483.5	23201.3	3763.92	1174.65	30986.7	18476.2	13388.6	10081.8
Q8BHJ7	1	GBRA5_MOUSE	Gamma-aminobutyric acid receptor subunit alpha-5 (GABA(A) receptor subunit alpha-5)	Gabra5		0	133749	93731.6	110178	129829	110787	94452.7	92140.9	114460	176722	117339	26856.5
P50571	1	GBRB1_MOUSE	Gamma-aminobutyric acid receptor subunit beta-1 (GABA(A) receptor subunit beta-1)	Gabrb1		0	88828	83337	98936.8	115370	136163	70628.6	78296.5	112151	121849	100618	22087.7
P63137	1	GBRB2_MOUSE	Gamma-aminobutyric acid receptor subunit beta-2 (GABA(A) receptor subunit beta-2)	Gabrb2		0	63970.2	116865	116947	138065	175135	150164	3174.48	165551	157310	120798	55389.5
P63080	1	GBRB3_MOUSE	Gamma-aminobutyric acid receptor subunit beta-3 (GABA(A) receptor subunit beta-3)	Gabrb3		0	187909	176982	210824	245738	232249	148688	151559	241570	260727	206250	41786.6
P22933	0	GBRD_MOUSE	Gamma-aminobutyric acid receptor subunit delta (GABA(A) receptor subunit delta)	Gabrd	X	0	2.17962	2436.79	3016.92	297.443	3920.18	2.68603	1.6606	3606.52	93.1691	1486.39	1718.55
P22723	1	GBRG2_MOUSE	Gamma-aminobutyric acid receptor subunit gamma-2 (GABA(A) receptor subunit gamma-2)	Gabrg2		0	18287	18356.3	21919	34851.3	23141.2	9341.04	15609.8	42073.1	27573.7	23461.4	10058.5
P48318	1	DCE1_MOUSE	Glutamate decarboxylase 1, EC 4.1.1.15 (67 kDa glutamic acid decarboxylase, GAD-67) (Glutamate decarboxylase 67 kDa isoform)	Gad1		0	48902	61625.3	54085.7	40444.7	46149	42762	47600.6	50208.8	51450.8	49247.6	6268.76
P48320	1	DCE2_MOUSE	Glutamate decarboxylase 2, EC 4.1.1.15 (65 kDa glutamic acid decarboxylase, GAD-65) (Glutamate decarboxylase 65 kDa isoform)	Gad2		0	63407.3	58895.1	51332.8	33857.4	42792	40462.1	41011.8	43147.5	37909.8	45868.4	9902.35
Q9CR59	1	G45IP_MOUSE	Growth arrest and DNA damage-inducible proteins-interacting protein 1 (39S ribosomal protein L59, mitochondrial, MRP-L59)	Gadd45gip1		0	34017.1	29939	38995.3	38473.1	14759.1	46219.8	36100.6	41104.7	36084.2	35077	8872.59
Q99KY4	1	GAK_MOUSE	Cyclin-G-associated kinase, EC 2.7.11.1	Gak		0	36513.6	35710.8	37667.4	38379.5	41349.6	25574.3	26426.5	43512	37247	35820.1	6077.1
Q8R059	1	GALE_MOUSE	UDP-glucose 4-epimerase, EC 5.1.3.2 (Galactowaldenase) (UDP-N-acetylglucosamine 4-epimerase, UDP-GlcNAc 4-epimerase, EC 5.1.3.7) (UDP-galactosamine 4-epimerase, UDP-GalNAc 4-epimerase) (UDP-galactose 4-epimerase)	Gale		0	43377.2	51777.8	42759.8	37799.7	35864.3	52219.6	52469	29656.3	38180.2	42678.2	8141.17
Q9R0N0	1	GALK1_MOUSE	Galactokinase, EC 2.7.1.6 (Galactose kinase)	Galk1		0	37361.4	31290.1	36567.3	30528.2	31721.7	41417.6	42150.2	34651.1	39053.7	36082.4	4342.55
Q68FH4	1	GALK2_MOUSE	N-acetylgalactosamine kinase, EC 2.7.1.157 (GalNAc kinase) (Galactokinase 2)	Galk2		0	35207.1	33381.2	36408.9	26759.7	32885.4	35996.2	36569.4	33942.7	35156.9	34034.2	3025.39
Q7TT15	1	GLT17_MOUSE	Polypeptide N-acetylgalactosaminyltransferase 17, EC 2.4.1.41 (Polypeptide GalNAc transferase-like protein 3, GalNAc-T-like protein 3, pp-GaNTase-like protein 3) (Protein-UDP acetylgalactosaminyltransferase-like protein 3) (UDP-GalNAc:polypeptide N-acetylgalactosaminyltransferase-like protein 3) (Williams-Beuren syndrome chromosomal region 17 protein homolog)	Galnt17	X	0	6848.01	9329.7	18913.2	32025	23468.7	5386.13	2878.65	25655.2	21240.2	16193.9	10334.9
Q8CA72	1	GAN_MOUSE	Gigaxonin	Gan	X	0	41996.8	31524.1	37667	39767.1	25005.7	33752.3	42947.2	35707	30465.3	35425.8	5862.04
Q8BHN3	1	GANAB_MOUSE	Neutral alpha-glucosidase AB, EC 3.2.1.207 (Alpha-glucosidase 2) (Glucosidase II subunit alpha)	Ganab		0	58421.1	57375.5	56906	59189.4	58375.9	68859.5	62512.4	58104.1	55775.2	59502.1	3972.78
P06837	1	NEUM_MOUSE	Neuromodulin (Axonal membrane protein GAP-43) (Calmodulin-binding protein P-57) (Growth-associated protein 43)	Gap43		0	143225	16908.3	12374.2	11146.7	10694.1	18527.4	106879	7790.78	9423.91	37441	50609.4
P16858	1	G3P_MOUSE	Glyceraldehyde-3-phosphate dehydrogenase, GAPDH, EC 1.2.1.12 (Peptidyl-cysteine S-nitrosylase GAPDH, EC 2.6.99.-)	Gapdh		0	169944	199468	157100	161354	176605	190630	183180	225402	188126	183534	20921.8
Q6PAR5	1	GAPD1_MOUSE	GTPase-activating protein and VPS9 domain-containing protein 1 (GAPex-5) (Rab5-activating protein 6)	Gapvd1		0	40423.4	45305.6	38734.5	36254.5	36348.1	45740.8	42115.1	31810.3	35677	39156.6	4664.8
Q3UFT3	1	GARE1_MOUSE	GRB2-associated and regulator of MAPK protein (GRB2-associated and regulator of MAPK1)	Garem1	X	0	24038.6	16856	20612.3	26226.7	33827.3	13644.4	10447.4	33772.4	29004.4	23158.8	8434.58
Q9CZD3	1	GARS_MOUSE	Glycine--tRNA ligase, EC 6.1.1.14 (Diadenosine tetraphosphate synthetase, Ap4A synthetase, EC 2.7.7.-) (Glycyl-tRNA synthetase 1, GlyRS)	Gars1		0	57496.8	56153.2	51535.1	57150.2	52284.7	66414.8	61777.2	54038.4	53215.9	56674	4830.62
Q64737	1	PUR2_MOUSE	Trifunctional purine biosynthetic protein adenosine-3 [Includes: Phosphoribosylamine--glycine ligase, EC 6.3.4.13 (Glycinamide ribonucleotide synthetase, GARS) (Phosphoribosylglycinamide synthetase); Phosphoribosylformylglycinamidine cyclo-ligase, EC 6.3.3.1 (AIR synthase, AIRS) (Phosphoribosyl-aminoimidazole synthetase); Phosphoribosylglycinamide formyltransferase, EC 2.1.2.2 (5'-phosphoribosylg…	Gart		0	33100.6	35917.2	34591.1	32746.5	36849.3	32736.5	31934.6	30827.7	35982.9	33854.1	2067.29
Q8JZP9	1	GA2L1_MOUSE	GAS2-like protein 1 (Growth arrest-specific protein 2-like 1)	Gas2l1	X	0	15120.5	18583.7	20802.3	19628.7	21167.5	15670.9	19929.8	14433.5	15451.1	17865.3	2677.99
Q60780	1	GAS7_MOUSE	Growth arrest-specific protein 7, GAS-7	Gas7		0	87952.6	79615.6	75527	71106.8	83824.1	84319.6	78060.4	79716.6	86228.5	80705.7	5407.48
Q8VHR5	1	P66B_MOUSE	Transcriptional repressor p66-beta (GATA zinc finger domain-containing protein 2B) (p66/p68)	Gatad2b		0	29831.4	27891.5	7612.08	8644.01	10165.2	37806.1	28630.2	13872.6	8467	19213.3	11697.2
Q8BFQ8	1	GALD1_MOUSE	Glutamine amidotransferase-like class 1 domain-containing protein 1 (Parkinson disease 7 domain-containing protein 1)	Gatd1		0	90701.6	101341	107385	98188.5	110719	106279	115066	98156.7	84687.8	101392	9668.27
Q9D172	1	GAL3A_MOUSE	Glutamine amidotransferase-like class 1 domain-containing protein 3, mitochondrial	Gatd3		0	171822	144066	213220	191941	183367	114859	132043	207239	235235	177088	40117.8
Q69ZF3	1	GBA2_MOUSE	Non-lysosomal glucosylceramidase, NLGase, EC 3.2.1.45 (Beta-glucocerebrosidase 2, Beta-glucosidase 2) (Bile acid beta-glucosidase GBA2) (Bile acid glucosyl transferase GBA2) (Cholesterol glucosyltransferase GBA2, EC 2.4.1.-) (Cholesteryl-beta-glucosidase GBA2, EC 3.2.1.-) (Glucosylceramidase 2) (Non-lysosomal cholesterol glycosyltransferase) (Non-lysosomal galactosylceramidase, EC 3.2.1.46) (Non-…	Gba2		0	39866.1	37928.6	28680.2	15613.9	23048.6	34328	31933	23911.9	21819.1	28570	8103.09
Q9D6Y9	1	GLGB_MOUSE	1,4-alpha-glucan-branching enzyme, EC 2.4.1.18 (Brancher enzyme) (Glycogen-branching enzyme)	Gbe1		0	77622.7	90074.3	80840.2	93906.9	96230.8	77231.1	74338	100287	97912.8	87604.9	10101.6
Q8VC88	0	GRAN_MOUSE	Grancalcin	Gca	X	0	34818.7	40698.7	41434	29382.9	22176	47516.5	45766.9	25531	36613.3	35993.1	8845.1
O88986	1	KBL_MOUSE	2-amino-3-ketobutyrate coenzyme A ligase, mitochondrial, AKB ligase, EC 2.3.1.29 (Aminoacetone synthase) (Glycine acetyltransferase)	Gcat		0	41927.3	32517.2	57289.6	32329.4	66555.1	18780.7	34381.7	70000.8	72538.5	47368.9	19604.1
Q8CHG3	1	GCC2_MOUSE	GRIP and coiled-coil domain-containing protein 2 (185 kDa Golgi coiled-coil protein, GCC185)	Gcc2		0	19591.5	19211	29113.4	32213.4	19486.8	15175.8	17840.5	33879.6	35585.8	24677.5	7904.57
Q60759	1	GCDH_MOUSE	Glutaryl-CoA dehydrogenase, mitochondrial, GCD, EC 1.3.8.6	Gcdh		0	53085.1	46249	83500.2	78453.4	73460	52636.1	41990.3	96591.4	88858.9	68313.8	20121.9
P97494	1	GSH1_MOUSE	Glutamate--cysteine ligase catalytic subunit, EC 6.3.2.2 (GCS heavy chain) (Gamma-ECS) (Gamma-glutamylcysteine synthetase)	Gclc		0	51476.7	55669.7	50622.8	53188.7	54590.9	55893.7	54190.6	51694.8	52412.5	53304.5	1893.11
O09172	1	GSH0_MOUSE	Glutamate--cysteine ligase regulatory subunit (GCS light chain) (Gamma-ECS regulatory subunit) (Gamma-glutamylcysteine synthetase regulatory subunit) (Glutamate--cysteine ligase modifier subunit)	Gclm		0	21565	29720.1	26477.5	20982.6	16487.3	33711.4	30806.1	17849.1	19197.1	24088.5	6242.98
E9PVA8	1	GCN1_MOUSE	eIF-2-alpha kinase activator GCN1 (GCN1 eIF-2-alpha kinase activator homolog) (GCN1-like protein 1) (General control of amino-acid synthesis 1-like protein 1) (Translational activator GCN1)	Gcn1		0	16384.7	16398.2	16980.9	19989.3	16639.1	18142.1	20100.9	19247.1	17932.3	17979.4	1500.55
Q91WK5	0	GCSH_MOUSE	Glycine cleavage system H protein, mitochondrial (Lipoic acid-containing protein)	Gcsh		0	54918.3	54053.7	76336.1	72545.1	78100.4	25435.8	72516	11839	81000.7	58527.2	24762.3
Q9R111	1	GUAD_MOUSE	Guanine deaminase, Guanase, Guanine aminase, EC 3.5.4.3 (Guanine aminohydrolase, GAH)	Gda		0	129242	133284	115336	118639	115116	166685	164853	121839	115669	131185	20606.1
O88741	1	GDAP1_MOUSE	Ganglioside-induced differentiation-associated protein 1, GDAP1	Gdap1		0	62660.6	74550.5	83459.9	89574.9	83584.5	64248.7	38869.7	74267.5	93952.9	73907.7	16882.5
Q8VE33	1	GD1L1_MOUSE	Ganglioside-induced differentiation-associated protein 1-like 1, GDAP1-L1	Gdap1l1		0	43463.8	39061.9	43553.3	34406.9	41543	40342.1	37899.5	44193.8	42705.3	40796.6	3218.93
Q9JL56	1	GDE1_MOUSE	Glycerophosphodiester phosphodiesterase 1 (Glycerophosphoinositol glycerophosphodiesterase GDE1, EC 3.1.4.44) (Lysophospholipase D GDE1, EC 3.1.4.-) (Membrane-interacting protein of RGS16)	Gde1		0	67483.6	68781.4	97537.5	82760.7	72707	56637.6	63108.9	90528.1	67334.3	74097.7	13415.1
P50396	1	GDIA_MOUSE	Rab GDP dissociation inhibitor alpha, Rab GDI alpha (Guanosine diphosphate dissociation inhibitor 1, GDI-1)	Gdi1		0	158980	172706	128174	101977	125901	149609	162834	153497	96540.4	138913	27130.2
Q61598	1	GDIB_MOUSE	Rab GDP dissociation inhibitor beta, Rab GDI beta (GDI-3) (Guanosine diphosphate dissociation inhibitor 2, GDI-2)	Gdi2		0	117173	127467	106988	104737	111866	105716	110202	105196	101378	110080	8004.31
Q9CRY7	1	GDPD1_MOUSE	Lysophospholipase D GDPD1, EC 3.1.4.- (Glycerophosphodiester phosphodiesterase 4) (Glycerophosphodiester phosphodiesterase domain-containing protein 1)	Gdpd1		0	28314.3	25597.6	28341.7	17085.2	28644.1	22083.7	28117.5	19619.4	22391.4	24466.1	4327.92
Q3TLS3	1	GDPP1_MOUSE	GDP-D-glucose phosphorylase 1, EC 2.7.7.78	Gdpgp1		0	15096.7	17350.8	15161.1	20098.6	17586.2	18376.7	18113.4	17569.5	15462.9	17201.8	1678.07
Q8BX17	1	GEMI5_MOUSE	Gem-associated protein 5, Gemin5	Gemin5	X	0	25323.5	20097.4	11281.1	22367.5	20588.5	26150	17189.4	25562.5	19768.2	20925.3	4734.59
O54984	1	GET3_MOUSE	ATPase GET3, EC 3.6.-.- (Arsenical pump-driving ATPase) (Arsenite-stimulated ATPase) (Guided entry of tail-anchored proteins factor 3, ATPase)	Get3		0	102532	102320	102300	109894	109690	98576.5	97985.2	106886	101783	103552	4358.99
Q9D1H7	0	GET4_MOUSE	Golgi to ER traffic protein 4 homolog	Get4		0	75424.1	56860.9	42608.6	41522.1	95734	23150.6	38011.7	34016.2	30503.4	48647.9	23439.6
P03995	1	GFAP_MOUSE	Glial fibrillary acidic protein, GFAP	Gfap		0	451801	463574	419719	420146	478061	598691	538981	350004	368182	454351	78527.7
P56213	1	ALR_MOUSE	FAD-linked sulfhydryl oxidase ALR, EC 1.8.3.2 (Augmenter of liver regeneration)	Gfer		0	15680.5	13985.1	39288.7	31656.1	42013.2	14577.4	17319.7	36018.8	37767.4	27589.7	11925.7
Q8K0D5	1	EFGM_MOUSE	Elongation factor G, mitochondrial, EF-Gmt (Elongation factor G 1, mitochondrial, mEF-G 1) (Elongation factor G1)	Gfm1		0	9814.83	9486.57	20202.2	23561.2	25440.1	14120.4	11278.1	26551.9	27149.3	18622.7	7451.48
Q3UHD2	1	GFOD1_MOUSE	Glucose-fructose oxidoreductase domain-containing protein 1, EC 1.-.-.-	Gfod1		0	95910.7	92037.2	125777	127110	126281	116223	111726	107764	143145	116219	16298.3
P47856	1	GFPT1_MOUSE	Glutamine--fructose-6-phosphate aminotransferase [isomerizing] 1, EC 2.6.1.16 (D-fructose-6-phosphate amidotransferase 1) (Glutamine:fructose-6-phosphate amidotransferase 1, GFAT 1, GFAT1) (Hexosephosphate aminotransferase 1)	Gfpt1		0	11174.2	30968.9	11899.7	29025.2	246.249	5079.89	12575.9	11297.6	8626.49	13432.7	10186.6
O08842	1	GFRA2_MOUSE	GDNF family receptor alpha-2, GDNF receptor alpha-2, GDNFR-alpha-2, GFR-alpha-2 (GDNF receptor beta, GDNFR-beta) (Neurturin receptor alpha, NRTNR-alpha, NTNR-alpha) (TGF-beta-related neurotrophic factor receptor 2)	Gfra2		0	18215.3	22483.9	26379.6	14543.6	20495.2	16390.3	21524.4	22953.4	18444.1	20158.9	3645.9
P23591	1	FCL_MOUSE	GDP-L-fucose synthase, EC 1.1.1.271 (GDP-4-keto-6-deoxy-D-mannose-3,5-epimerase-4-reductase) (Protein FX) (Red cell NADP(H)-binding protein) (Transplantation antigen P35B) (Tum-P35B antigen)	Gfus		0	39333.9	43700.3	40598.3	35137.7	25776.1	31411.7	30451.3	33056.1	35425.6	34987.9	5572.76
Q8R0H9	1	GGA1_MOUSE	ADP-ribosylation factor-binding protein GGA1 (Gamma-adaptin-related protein 1) (Golgi-localized, gamma ear-containing, ARF-binding protein 1)	Gga1		0	62310	57826.8	53122.5	52146.3	61224	61623.2	61230.2	79127.3	47427.5	59559.8	8992.1
Q8BMI3	1	GGA3_MOUSE	ADP-ribosylation factor-binding protein GGA3 (Golgi-localized, gamma ear-containing, ARF-binding protein 3)	Gga3		0	28178.2	27735.4	21169.1	22210.2	29800.3	26925.9	24547.1	29314.9	23556.6	25937.5	3158.13
Q9D7X8	1	GGCT_MOUSE	Gamma-glutamylcyclotransferase, EC 4.3.2.9	Ggct		0	75448.5	82245.7	72285.5	59431.6	67124.4	82179.2	77313.5	48289.4	55533.8	68872.4	12123.4
Q9WTN0	1	GGPPS_MOUSE	Geranylgeranyl pyrophosphate synthase, GGPP synthase, GGPPSase, EC 2.5.1.- ((2E,6E)-farnesyl diphosphate synthase) (Dimethylallyltranstransferase, EC 2.5.1.1) (Farnesyl diphosphate synthase) (Farnesyltranstransferase, EC 2.5.1.29) (Geranylgeranyl diphosphate synthase) (Geranyltranstransferase, EC 2.5.1.10)	Ggps1		0	34483.3	39210.5	31856.3	15736	10956.7	34855.3	31428.7	32617.5	23074.9	28246.6	9534.42
Q99JP7	1	GGT7_MOUSE	Glutathione hydrolase 7, EC 3.4.19.13 (Gamma-glutamyltransferase 7, GGT 7, EC 2.3.2.2) (Gamma-glutamyltransferase-like 3) (Gamma-glutamyltranspeptidase 7) [Cleaved into: Glutathione hydrolase 7 heavy chain; Glutathione hydrolase 7 light chain ]	Ggt7		0	30757.5	40468.1	31082.2	31514.8	31239.3	34046.8	32193.3	26373.7	26395.9	31563.5	4190.49
Q9D7M1	1	GID8_MOUSE	Glucose-induced degradation protein 8 homolog (Two hybrid-associated protein 1 with RanBPM, Twa1)	Gid8		0	12154.8	11886.8	12397.6	10632.3	13217.1	9962.7	8759.64	14248.7	11978.5	11693.1	1673.58
Q6Y7W8	0	GGYF2_MOUSE	GRB10-interacting GYF protein 2 (PERQ amino acid-rich with GYF domain-containing protein 2) (Trinucleotide repeat-containing gene 15 protein)	Gigyf2		0	8891.59	7126.95	3319.05	3170.75	20571.1	10852.4	11639.6	9510.09	3576.94	8739.82	5512.74
Q9Z0G0	1	GIPC1_MOUSE	PDZ domain-containing protein GIPC1 (GAIP C-terminus-interacting protein) (RGS-GAIP-interacting protein) (RGS19-interacting protein 1) (SemaF cytoplasmic domain-associated protein 1, SEMCAP-1) (Synectin)	Gipc1		0	48738.6	52758.3	53206	62366.4	55058.4	54200.8	50034.1	42326.1	45200.3	51543.2	5875.09
Q68FF6	1	GIT1_MOUSE	ARF GTPase-activating protein GIT1, ARF GAP GIT1 (G protein-coupled receptor kinase-interactor 1) (GRK-interacting protein 1)	Git1		0	113471	113579	114378	111044	111695	103284	81835.1	110550	124691	109392	11721.6
P23242	1	CXA1_MOUSE	Gap junction alpha-1 protein (Connexin-43, Cx43) (Gap junction 43 kDa heart protein)	Gja1		0	52764.6	46854.3	140706	142982	166964	34408.3	41595.6	178617	170635	108392	62543.6
Q921C1	1	CXG3_MOUSE	Gap junction gamma-3 protein (Connexin-29, Cx29) (Gap junction epsilon-1 protein)	Gjc3		0	9431.87	20132.1	38194.3	47227.3	54692.8	8075.72	25623.3	44525.4	37866.1	31752.1	16730
Q64516	1	GLPK_MOUSE	Glycerol kinase, GK, Glycerokinase, EC 2.7.1.30 (ATP:glycerol 3-phosphotransferase)	Gk		0	46673	42881	64403.6	63811	64393.1	39814.5	40358.1	64973.3	66039.5	54816.3	11919.1
P23780	1	BGAL_MOUSE	Beta-galactosidase, EC 3.2.1.23 (Acid beta-galactosidase, Lactase)	Glb1		0	17959.8	14429.5	15753.5	27363.5	32000.7	40215.6	42626.8	33960.9	18908.1	27024.3	10747.9
Q8K3I9	1	GLCI1_MOUSE	Glucocorticoid-induced transcript 1 protein (Glucocorticoid-induced gene 18 protein) (Testhymin) (Thymocyte/spermatocyte selection protein 1)	Glcci1	X	0	1697.06	2849.62	2496.43	2134.15	1732.81	9882.96	2071.32	1797.5	1483	2904.98	2651.25
Q91W43	1	GCSP_MOUSE	Glycine dehydrogenase (decarboxylating), mitochondrial, EC 1.4.4.2 (Glycine cleavage system P protein) (Glycine decarboxylase) (Glycine dehydrogenase (aminomethyl-transferring))	Gldc		0	6373.41	5104.16	10718.1	10858.5	20136.5	7222.93	5968.48	20010.7	13526.7	11102.2	5775.03
Q61543	1	GSLG1_MOUSE	Golgi apparatus protein 1 (E-selectin ligand 1, ESL-1, Selel) (Golgi sialoglycoprotein MG-160)	Glg1		0	24364.5	21003.8	25032	33975.4	30139.6	24834.9	24091	30094.1	26250.9	26642.9	3990.99
Q8BZM1	1	GLMN_MOUSE	Glomulin (FK506-binding protein-associated protein, FAP) (FKBP-associated protein)	Glmn		0	14826.8	16015.1	15417.2	24163.7	17553.5	11577.1	9228.29	13508.6	17175.2	15496.2	4205.61
Q9CPU0	1	LGUL_MOUSE	Lactoylglutathione lyase, EC 4.4.1.5 (Aldoketomutase) (Glyoxalase I, Glx I) (Ketone-aldehyde mutase) (Methylglyoxalase) (S-D-lactoylglutathione methylglyoxal lyase)	Glo1		0	40961.4	43695.1	37630.9	34000.3	35429	47802.8	44341.3	42141.5	35738.5	40193.4	4733.15
Q9CPV4	1	GLOD4_MOUSE	Glyoxalase domain-containing protein 4	Glod4		0	108668	117028	100105	96462	89145.5	111580	115595	83522.4	100669	102531	11656.9
Q9QUH0	1	GLRX1_MOUSE	Glutaredoxin-1 (Thioltransferase-1, TTase-1)	Glrx		0	137850	128382	88093.3	72834.7	92209.5	150961	155615	85074.2	75352.3	109597	33298
Q9CQM9	1	GLRX3_MOUSE	Glutaredoxin-3 (PKC-interacting cousin of thioredoxin, PICOT) (PKC-theta-interacting protein, PKCq-interacting protein) (Thioredoxin-like protein 2)	Glrx3		0	44501.2	44845.7	29509.8	35822.5	31211	25705.4	43206.9	27595.4	30028.1	34714	7623.48
Q80Y14	1	GLRX5_MOUSE	Glutaredoxin-related protein 5, mitochondrial (Monothiol glutaredoxin-5)	Glrx5		0	53893.2	59218.2	52975.3	36674.7	70264.6	70970.9	79374.2	77521	35817.9	59634.5	16290.2
D3Z7P3	1	GLSK_MOUSE	Glutaminase kidney isoform, mitochondrial, GLS, EC 3.5.1.2 [Cleaved into: Glutaminase kidney isoform, mitochondrial 68 kDa chain; Glutaminase kidney isoform, mitochondrial 65 kDa chain ]	Gls		0	31630.2	28419.2	52731.9	44089.2	63825.5	25277.7	23289	56249.3	50536.3	41783.1	14971.2
Q9JL62	1	GLTP_MOUSE	Glycolipid transfer protein, GLTP	Gltp		0	16017.8	30428.9	25649.6	27873.2	32039	17446	48781.6	25044.5	27711.7	27888	9508.49
P26443	1	DHE3_MOUSE	Glutamate dehydrogenase 1, mitochondrial, GDH 1, EC 1.4.1.3	Glud1		0	167703	169983	260547	237686	275117	161115	152472	287565	296672	223207	59801.9
P15105	1	GLNA_MOUSE	Glutamine synthetase, GS, EC 6.3.1.2 (Glutamate--ammonia ligase) (Palmitoyltransferase GLUL, EC 2.3.1.225)	Glul		0	235648	252241	281024	178437	254446	242888	264993	299232	194286	244800	38526.5
Q922P9	1	GLYR1_MOUSE	Putative oxidoreductase GLYR1, EC 1.-.-.- (Glyoxylate reductase 1 homolog) (Nuclear protein NP60)	Glyr1		0	9468.15	9252.03	7576.71	10101.8	8318.16	10712.1	9498.6	7341.01	10737.8	9222.93	1249.61
Q8K0C9	1	GMDS_MOUSE	GDP-mannose 4,6 dehydratase, EC 4.2.1.47 (GDP-D-mannose dehydratase, GMD)	Gmds		0	28831.6	35063.6	27475.5	30066.1	19555.4	35581.8	27535.4	27794.8	22706.4	28290.1	5141.1
Q9CQI3	1	GMFB_MOUSE	Glia maturation factor beta, GMF-beta	Gmfb		0	205116	242936	207160	205050	194346	228889	192321	189146	202966	207548	17627.6
Q922H4	1	GMPPA_MOUSE	Mannose-1-phosphate guanyltransferase alpha (GDP-mannose pyrophosphorylase A) (GTP-mannose-1-phosphate guanylyltransferase alpha)	Gmppa		0	72779.7	78467	79160.9	80259.2	58325.7	72530	77074.8	52223.2	73474	71588.3	9789.76
Q8BTZ7	1	GMPPB_MOUSE	Mannose-1-phosphate guanyltransferase beta, EC 2.7.7.13 (GDP-mannose pyrophosphorylase B) (GTP-mannose-1-phosphate guanylyltransferase beta)	Gmppb		0	107589	114633	97114.9	115268	111144	136825	130620	81437.6	103000	110848	16678.8
Q9DCZ1	1	GMPR1_MOUSE	GMP reductase 1, GMPR 1, EC 1.7.1.7 (Guanosine 5'-monophosphate oxidoreductase 1, Guanosine monophosphate reductase 1)	Gmpr		0	72155.4	81457.5	80558.4	67493.2	82560.2	66816	67821.7	83098.6	77354.6	75479.5	6907.99
Q99L27	1	GMPR2_MOUSE	GMP reductase 2, GMPR 2, EC 1.7.1.7 (Guanosine 5'-monophosphate oxidoreductase 2, Guanosine monophosphate reductase 2)	Gmpr2		0	67201.7	68954.6	76699.5	55532.7	84582.4	81183	78489	76361.8	64500.4	72611.7	9234.5
Q3THK7	1	GUAA_MOUSE	GMP synthase [glutamine-hydrolyzing], EC 6.3.5.2 (GMP synthetase) (Glutamine amidotransferase)	Gmps		0	42258.2	45188.9	39687	40907.1	38601.6	47366.6	47828.6	42621.4	38517.6	42553	3550.75
P21278	1	GNA11_MOUSE	Guanine nucleotide-binding protein subunit alpha-11, G alpha-11, G-protein subunit alpha-11	Gna11		0	63041.9	72732.8	61124.8	48310	57146	66477.3	62135.9	52139.4	55043.4	59794.6	7499.48
P27601	1	GNA13_MOUSE	Guanine nucleotide-binding protein subunit alpha-13, G alpha-13, G-protein subunit alpha-13	Gna13		0	60021.4	70282.8	86474.2	83151.5	79813.6	61583	63243.4	80563.5	84668.3	74422.4	10651
P30677	0	GNA14_MOUSE	Guanine nucleotide-binding protein subunit alpha-14, G alpha-14, G-protein subunit alpha-14	Gna14	X	0	81.486	3185.31	2562.08	2051.53	1560.77	3325.13	238.665	1037.51	1951.04	1777.06	1169.24
B2RSH2	1	GNAI1_MOUSE	Guanine nucleotide-binding protein G(i) subunit alpha-1 (Adenylate cyclase-inhibiting G alpha protein)	Gnai1		0	494550	631213	355667	275530	342388	607552	617282	291853	309102	436126	150698
P08752	1	GNAI2_MOUSE	Guanine nucleotide-binding protein G(i) subunit alpha-2 (Adenylate cyclase-inhibiting G alpha protein)	Gnai2		0	97566.3	117743	107367	76234	105075	110112	120136	107911	85473.2	103069	14414.2
Q9DC51	1	GNAI3_MOUSE	Guanine nucleotide-binding protein G(i) subunit alpha-3 (G(i) alpha-3)	Gnai3		0	34901.4	34724.6	31735.8	23891.4	32165.2	34207.2	35414.5	31843.9	28084.5	31885.4	3765.89
P18872	1	GNAO_MOUSE	Guanine nucleotide-binding protein G(o) subunit alpha	Gnao1		0	168589	215466	176025	147543	184180	212425	195518	181624	154020	181710	23500.6
P21279	1	GNAQ_MOUSE	Guanine nucleotide-binding protein G(q) subunit alpha (Guanine nucleotide-binding protein alpha-q)	Gnaq		0	95362.3	126747	78311.6	70677.1	73511.4	102832	80470.4	69267.4	81568.9	86527.5	18737.7
P63094	0	GNAS2_MOUSE	Guanine nucleotide-binding protein G(s) subunit alpha isoforms short (Adenylate cyclase-stimulating G alpha protein)	Gnas		0	157531	186367	236304	233049	238206	197574	173262	208398	214086	204975	28780.2
O70443	1	GNAZ_MOUSE	Guanine nucleotide-binding protein G(z) subunit alpha (G(x) alpha chain) (Gz-alpha)	Gnaz		0	142109	157916	132021	96716.7	125077	148001	139577	121908	118655	131331	18220.9
P62874	1	GBB1_MOUSE	Guanine nucleotide-binding protein G(I)/G(S)/G(T) subunit beta-1 (Transducin beta chain 1)	Gnb1		0	1.27694e+06	1.41054e+06	776753	483466	821550	1.25363e+06	1.33461e+06	753534	606581	968624	349408
P62880	1	GBB2_MOUSE	Guanine nucleotide-binding protein G(I)/G(S)/G(T) subunit beta-2 (G protein subunit beta-2) (Transducin beta chain 2)	Gnb2		0	454645	451322	413150	311816	413980	478554	427212	410287	356909	413097	51350.4
Q61011	0	GBB3_MOUSE	Guanine nucleotide-binding protein G(I)/G(S)/G(T) subunit beta-3 (Transducin beta chain 3)	Gnb3	X	0	62806.5	22610.7	90617	41712.6	25765.1	46337.4	31132.3	30638.5	32623.2	42693.7	21753.5
P29387	1	GBB4_MOUSE	Guanine nucleotide-binding protein subunit beta-4 (Transducin beta chain 4)	Gnb4		0	28540.5	31700.7	93911.6	53001.3	98389.2	168970	60670.8	94923.2	51890.5	75777.5	43850.9
P62881	1	GNB5_MOUSE	Guanine nucleotide-binding protein subunit beta-5 (Gbeta5) (Transducin beta chain 5)	Gnb5		0	196997	225188	164386	138221	162051	210241	192352	164949	153466	178650	28774
Q9CXP8	1	GBG10_MOUSE	Guanine nucleotide-binding protein G(I)/G(S)/G(O) subunit gamma-10	Gng10	X	0	46166	59461.8	83253.3	89922.4	72186.1	71418.1	72208.4	72924.3	72359.7	71100	12582.5
Q9DAS9	1	GBG12_MOUSE	Guanine nucleotide-binding protein G(I)/G(S)/G(O) subunit gamma-12	Gng12		0	42399.9	29045.1	42325.9	16642	50222.4	49972.3	3214.04	18170.4	24801.1	30754.8	16478
P63213	1	GBG2_MOUSE	Guanine nucleotide-binding protein G(I)/G(S)/G(O) subunit gamma-2 (G gamma-I)	Gng2		0	185743	262688	272438	189944	224192	160981	189417	174479	174230	203790	40136.2
P63216	1	GBG3_MOUSE	Guanine nucleotide-binding protein G(I)/G(S)/G(O) subunit gamma-3	Gng3		0	38319.8	38986.7	45346.6	32358.4	49765.2	43555.3	43795.2	46674.5	30590.9	41043.6	6485.66
P50153	1	GBG4_MOUSE	Guanine nucleotide-binding protein G(I)/G(S)/G(O) subunit gamma-4	Gng4		0	118883	119636	171987	160208	221401	67141.2	95205.6	181527	162859	144316	47844.2
Q80SZ7	0	GBG5_MOUSE	Guanine nucleotide-binding protein G(I)/G(S)/G(O) subunit gamma-5	Gng5	X	0	138122	73356.6	122016	124882	157719	93219.9	156343	101642	116769	120452	28147.6
Q61016	1	GBG7_MOUSE	Guanine nucleotide-binding protein G(I)/G(S)/G(O) subunit gamma-7	Gng7		0	376632	335245	250852	196206	194383	401247	449994	207523	189075	289017	102456
P36916	1	GNL1_MOUSE	Guanine nucleotide-binding protein-like 1 (GTP-binding protein MMR1)	Gnl1		0	71425.2	70000.8	67708.4	62897	66780.6	70544.3	64811.2	72635.8	74464.6	69029.8	3770.42
O88958	1	GNPI1_MOUSE	Glucosamine-6-phosphate isomerase 1, EC 3.5.99.6 (Glucosamine-6-phosphate deaminase 1, GNPDA 1, GlcN6P deaminase 1) (Oscillin)	Gnpda1		0	11555.7	10034.6	5026.17	5341.34	4779.89	9528.41	12818.3	3237.9	5964.15	7587.38	3426.1
Q9CRC9	1	GNPI2_MOUSE	Glucosamine-6-phosphate isomerase 2, EC 3.5.99.6 (Glucosamine-6-phosphate deaminase 2, GNPDA 2, GlcN6P deaminase 2)	Gnpda2		0	11283.4	19548.3	16860.1	23502.7	21192.6	16828.9	16830.5	21591.6	23284.1	18991.4	3936.96
Q921M4	1	GOGA2_MOUSE	Golgin subfamily A member 2 (130 kDa cis-Golgi matrix protein, GM130)	Golga2		0	14117	19547.5	24063.9	24418.8	12309.7	10017.8	7482.13	20595.3	26586.1	17682	6907.52
P55937	1	GOGA3_MOUSE	Golgin subfamily A member 3 (Golgin-160) (Male-enhanced antigen 2, MEA-2)	Golga3		0	16194.6	16156.3	14161.3	15984.9	13713.1	13365.6	13900.6	13829.6	13565.9	14541.3	1199.29
Q91W53	1	GOGA7_MOUSE	Golgin subfamily A member 7	Golga7		0	64516.8	57476.3	60086.2	75743.3	71437.6	58051.9	79051.1	61664.8	59131.5	65239.9	8128.67
Q9D428	0	GOG7B_MOUSE	Golgin subfamily A member 7B	GOLGA7B		0	157192	162716	232007	244494	253777	214317	186955	234083	256189	215748	38047.3
Q99JX3	1	GORS2_MOUSE	Golgi reassembly-stacking protein 2, GRS2 (Golgi reassembly-stacking protein of 55 kDa, GRASP55)	Gorasp2		0	36699.8	20208.1	25707.2	27416.6	23481.8	43815.6	42518.6	19547.5	21365	28973.4	9554.3
P05201	1	AATC_MOUSE	Aspartate aminotransferase, cytoplasmic, cAspAT, EC 2.6.1.1, EC 2.6.1.3 (Cysteine aminotransferase, cytoplasmic) (Cysteine transaminase, cytoplasmic, cCAT) (Glutamate oxaloacetate transaminase 1) (Transaminase A)	Got1		0	339616	360860	313518	301296	278742	449397	460916	314141	293191	345742	66650.6
P05202	1	AATM_MOUSE	Aspartate aminotransferase, mitochondrial, mAspAT, EC 2.6.1.1, EC 2.6.1.7 (Fatty acid-binding protein, FABP-1) (Glutamate oxaloacetate transaminase 2) (Kynurenine aminotransferase 4) (Kynurenine aminotransferase IV) (Kynurenine--oxoglutarate transaminase 4) (Kynurenine--oxoglutarate transaminase IV) (Plasma membrane-associated fatty acid-binding protein, FABPpm) (Transaminase A)	Got2		0	187980	182552	412360	382635	401476	153221	144526	474251	459848	310983	139928
Q9WTK3	0	GPAA1_MOUSE	Glycosylphosphatidylinositol anchor attachment 1 protein, GPI anchor attachment protein 1 (GAA1 protein homolog, mGAA1)	Gpaa1	X	0	57811.8	49499.5	87606.6	120518	75606.2	55344.1	57015	90218.3	116144	78862.6	26638.4
Q9QZF2	1	GPC1_MOUSE	Glypican-1 [Cleaved into: Secreted glypican-1 ]	Gpc1		0	150255	170711	135253	135772	132975	174226	164543	112077	109500	142812	23850
Q8C0L9	1	GPCP1_MOUSE	Glycerophosphocholine phosphodiesterase GPCPD1, EC 3.1.4.2 (Glycerophosphodiester phosphodiesterase 5) (Preimplantation protein 4)	Gpcpd1		0	19262.1	20310.7	22060.3	16972.2	15606.9	19824.8	19633.8	9020.97	21001.6	18188.2	3960.98
P13707	1	GPDA_MOUSE	Glycerol-3-phosphate dehydrogenase [NAD(+)], cytoplasmic, GPD-C, GPDH-C, EC 1.1.1.8	Gpd1		0	96668.5	98259.1	76612.6	72136.4	81764.6	95483.2	103029	90572.3	68965.8	87054.6	12466.7
Q3ULJ0	1	GPD1L_MOUSE	Glycerol-3-phosphate dehydrogenase 1-like protein, EC 1.1.1.8	Gpd1l		0	108783	120790	112652	94985.1	104234	117700	119379	115308	96241.4	110008	9671.95
Q64521	1	GPDM_MOUSE	Glycerol-3-phosphate dehydrogenase, mitochondrial, GPD-M, GPDH-M, EC 1.1.5.3 (Protein TISP38)	Gpd2		0	26737.6	27664	101452	89814.9	110411	27382.3	25361.5	120874	110597	71143.8	42884
Q8BUV3	1	GEPH_MOUSE	Gephyrin [Includes: Molybdopterin adenylyltransferase, MPT adenylyltransferase, EC 2.7.7.75 (Domain G); Molybdopterin molybdenumtransferase, MPT Mo-transferase, EC 2.10.1.1 (Domain E) ]	Gphn		0	115935	130935	119513	123160	117055	130148	119700	116292	132264	122778	6640.67
P06745	1	G6PI_MOUSE	Glucose-6-phosphate isomerase, GPI, EC 5.3.1.9 (Autocrine motility factor, AMF) (Neuroleukin, NLK) (Phosphoglucose isomerase, PGI) (Phosphohexose isomerase, PHI)	Gpi		0	201454	249395	174662	179561	194603	221261	222710	187255	173256	200462	25919.2
P35802	1	GPM6A_MOUSE	Neuronal membrane glycoprotein M6-a, M6a	Gpm6a		0	871539	1.3979e+06	1.03439e+06	856401	1.0179e+06	1.12792e+06	922740	915040	761611	989493	187861
P35803	1	GPM6B_MOUSE	Neuronal membrane glycoprotein M6-b, M6b	Gpm6b		0	73804.7	84001.8	44425.6	26173.6	42140.8	59795.2	65733.7	32073.1	37326.9	51719.5	19944.3
Q8C419	1	GP158_MOUSE	Probable G-protein coupled receptor 158	Gpr158		0	81721.4	84255.8	84048.5	85020.1	77556	67584.7	67134.2	81780.3	79382.4	78720.4	6865.88
Q9QY42	0	GPR37_MOUSE	Prosaposin receptor GPR37 (G-protein coupled receptor 37)	Gpr37		0	66892.8	77874.8	101710	110044	164979	18196	43680	124585	126985	92771.8	45604.2
Q99JG2	1	G37L1_MOUSE	G-protein coupled receptor 37-like 1 (Endothelin B receptor-like protein 2, ETBR-LP-2)	Gpr37l1		0	3037.97	3836.83	7058.92	8096.87	9555.37	977.148	5321.68	11275.4	6324.8	6165	3259.43
Q8BS95	0	GPHR_MOUSE	Golgi pH regulator (Protein GPR89)	Gpr89	X	0	19259.8	15364.7	25550.9	24742.9	20166.6	1031.16	2.40966	29830.8	29801	18416.7	11209.6
Q923Z0	0	GPC5B_MOUSE	G-protein coupled receptor family C group 5 member B (Retinoic acid-induced gene 2 protein, RAIG-2)	Gprc5b		0	16746.5	26167.3	34195.7	32793.2	40504.5	19948.5	15679.1	33313.9	44904.7	29361.5	10378.3
Q3UNH4	1	GRIN1_MOUSE	G protein-regulated inducer of neurite outgrowth 1, GRIN1	Gprin1		0	87546.5	72861	58708.1	64899.5	63066.4	91158.9	83704.9	67910.5	61609.2	72385	12128.3
Q99LD4	1	CSN1_MOUSE	COP9 signalosome complex subunit 1, SGN1, Signalosome subunit 1 (G protein pathway suppressor 1, GPS-1) (JAB1-containing signalosome subunit 1)	Gps1		0	71011.9	77475.3	71436.9	69133.2	76484.3	78756.5	75335.8	78047.1	60426.4	73123	5868.8
Q6IR34	1	GPSM1_MOUSE	G-protein-signaling modulator 1 (Activator of G-protein signaling 3)	Gpsm1		0	21344.4	24115.7	25414.1	17254.1	22541.9	17004.2	12913.4	22245.1	23483.8	20701.9	4092.66
Q8QZR5	1	ALAT1_MOUSE	Alanine aminotransferase 1, ALT1, EC 2.6.1.2 (Glutamate pyruvate transaminase 1, GPT 1) (Glutamic--alanine transaminase 1) (Glutamic--pyruvic transaminase 1)	Gpt		0	49215.1	58872.7	48757	50800.7	43624.6	76126.7	71501.2	41070.2	54213.1	54909	11977.5
Q8BGT5	1	ALAT2_MOUSE	Alanine aminotransferase 2, ALT2, EC 2.6.1.2 (Glutamate pyruvate transaminase 2, GPT 2) (Glutamic--alanine transaminase 2) (Glutamic--pyruvic transaminase 2)	Gpt2		0	27186.9	33732.3	50197.4	53546.4	59176	21544.9	21953.5	53476.3	47353.5	40907.5	14803.8
P11352	1	GPX1_MOUSE	Glutathione peroxidase 1, GPx-1, GSHPx-1, EC 1.11.1.9 (Cellular glutathione peroxidase) (Selenium-dependent glutathione peroxidase 1)	Gpx1		0	63487.1	71724.7	70095.2	74562.3	72088.7	90239.6	91655.6	59849.6	63251.6	72994.9	11275.1
O70325	1	GPX4_MOUSE	Phospholipid hydroperoxide glutathione peroxidase, PHGPx, EC 1.11.1.12 (Glutathione peroxidase 4, GPx-4, GSHPx-4)	Gpx4		0	22239.4	32289.6	32267.7	24565	28465	27929.5	32426.4	22939.1	28526.4	27960.9	3988.87
Q8VEF1	0	ASTRA_MOUSE	Protein Aster-A (GRAM domain-containing protein 1A)	Gramd1a	X	0	13054.3	9875.49	8458.54	8864.23	7512.81	5174.92	2089.08	11860.2	6533.88	8158.15	3354.15
Q80TI0	1	ASTRB_MOUSE	Protein Aster-B (GRAM domain-containing protein 1B)	Gramd1b		0	11242.2	10641.9	14526.8	17259.6	15320.3	6278.94	8010.63	17513.7	18702.1	13277.4	4426.79
Q60631	1	GRB2_MOUSE	Growth factor receptor-bound protein 2 (Adapter protein GRB2) (SH2/SH3 adapter GRB2)	Grb2		0	169750	174033	140690	138538	137435	197135	169479	128831	139855	155083	23084.6
O35127	1	C10_MOUSE	Protein C10	Grcc10		0	64910.8	50753.5	54422.6	46789.4	56848.3	69984.1	65313.7	46126.7	53167.1	56479.6	8519.9
Q91Z53	1	GRHPR_MOUSE	Glyoxylate reductase/hydroxypyruvate reductase, EC 1.1.1.79, EC 1.1.1.81	Grhpr		0	132737	143307	159426	150171	148205	155111	153819	154227	156667	150408	8188.59
P23818	1	GRIA1_MOUSE	Glutamate receptor 1, GluR-1 (AMPA-selective glutamate receptor 1) (GluR-A) (GluR-K1) (Glutamate receptor ionotropic, AMPA 1, GluA1)	Gria1		0	145251	147844	161463	150772	166532	116981	106991	181060	184118	151224	26191.2
P23819	1	GRIA2_MOUSE	Glutamate receptor 2, GluR-2 (AMPA-selective glutamate receptor 2) (GluR-B) (GluR-K2) (Glutamate receptor ionotropic, AMPA 2, GluA2)	Gria2		0	132442	136729	115272	103472	127165	106267	95365	116630	121769	117235	13796
Q9Z2W9	1	GRIA3_MOUSE	Glutamate receptor 3, GluR-3 (AMPA-selective glutamate receptor 3) (GluR-C) (GluR-K3) (Glutamate receptor ionotropic, AMPA 3, GluA3)	Gria3		0	24920.9	27731.1	36757.9	34910.7	39502.5	19435	20955.1	37614.8	38002.9	31092.3	7872.01
Q61627	1	GRID1_MOUSE	Glutamate receptor ionotropic, delta-1, GluD1, GluR delta-1 subunit	Grid1		0	16977	20860.7	18459.8	21592.9	26951.3	18843.9	15429	23705.7	22820.2	20626.7	3596.73
P35438	1	NMDZ1_MOUSE	Glutamate receptor ionotropic, NMDA 1, GluN1 (Glutamate [NMDA] receptor subunit zeta-1) (N-methyl-D-aspartate receptor subunit NR1, NMD-R1)	Grin1		0	85391.6	97345.2	181708	188258	186733	87781.9	85626.1	194641	184861	143594	51984.4
P35436	1	NMDE1_MOUSE	Glutamate receptor ionotropic, NMDA 2A, GluN2A (Glutamate [NMDA] receptor subunit epsilon-1) (N-methyl D-aspartate receptor subtype 2A, NMDAR2A, NR2A)	Grin2a		0	53741.5	56118.5	80275.7	88977	89895.4	56045.8	45263	87948.2	90958	72135.9	18859.8
Q01097	1	NMDE2_MOUSE	Glutamate receptor ionotropic, NMDA 2B, GluN2B (Glutamate [NMDA] receptor subunit epsilon-2) (N-methyl D-aspartate receptor subtype 2B, NMDAR2B, NR2B)	Grin2b		0	33736.9	32363.6	69362.8	64434.7	72980.6	29858.1	24728.1	75800.2	72294.4	52839.9	21855.7
Q8VD04	1	GRAP1_MOUSE	GRIP1-associated protein 1, GRASP-1 (HCMV-interacting protein) [Cleaved into: GRASP-1 C-terminal chain (30kDa C-terminus form) ]	Gripap1		0	43660.5	45074.1	37874.4	34336.3	35667.3	38991.8	33625.9	31487.3	37937.2	37628.3	4503.57
Q99MK8	1	ARBK1_MOUSE	Beta-adrenergic receptor kinase 1, Beta-ARK-1, EC 2.7.11.15 (G-protein-coupled receptor kinase 2)	Grk2		0	60794.5	59218.6	65870.3	66504.5	68098.4	69659.4	52317.4	73677.5	82307.7	66494.2	8667.83
O70293	1	GRK6_MOUSE	G protein-coupled receptor kinase 6, EC 2.7.11.16 (G protein-coupled receptor kinase GRK6)	Grk6		0	22674	24482.8	27467.3	27191.6	25770.1	25101	24496.9	28861.5	30465.5	26279	2436.34
P97772	1	GRM1_MOUSE	Metabotropic glutamate receptor 1, mGluR1	Grm1		0	23484.5	24689.4	33416.5	37657.8	42362.2	18693.4	17472.5	44765.2	41025.8	31507.5	10593
Q14BI2	1	GRM2_MOUSE	Metabotropic glutamate receptor 2, mGluR2	Grm2		0	86891.9	89780.2	135869	102228	136047	46957.6	82968.4	133726	151466	107326	34047.6
Q9QYS2	1	GRM3_MOUSE	Metabotropic glutamate receptor 3, mGluR3	Grm3		0	25680.7	29176.3	30467.6	39762	36353.6	23724.6	23210.1	39365.3	35289.6	31447.8	6495.43
Q68EF4	1	GRM4_MOUSE	Metabotropic glutamate receptor 4, mGluR4	Grm4		0	61644.4	4081.16	16716.7	9236.96	14945.1	8584.54	64929.7	10608.6	14434.6	22798	23285
Q3UVX5	1	GRM5_MOUSE	Metabotropic glutamate receptor 5, mGluR5	Grm5		0	66108.2	75799.8	82833.5	95398.2	94080.6	56214.3	54891.8	91245.9	93284.8	78873	16362
Q68ED2	1	GRM7_MOUSE	Metabotropic glutamate receptor 7, mGluR7	Grm7		0	52996.6	49027	72142	68573.1	71725.7	50740.9	56166	67289.8	71238.5	62211.1	9770.81
Q99LP6	1	GRPE1_MOUSE	GrpE protein homolog 1, mitochondrial (Mt-GrpE#1)	Grpel1		0	37068.5	35442.8	58819.6	80910	88863.6	46846.4	40959.5	101931	69363.9	62245	24332.9
Q9EST1	1	GSDMA_MOUSE	Gasdermin-A (Gasdermin-1) (Gasdermin-A1) [Cleaved into: Gasdermin-A, N-terminal, GSDMA-NT; Gasdermin-A, C-terminal, GSDMA-CT ]	Gsdma	X	0	44518.2	23100.4	49111.4	67944.1	41036.5	33843.1	38405.8	14509.1	33530.9	38444.4	15334.9
Q9Z2D3	1	GSDME_MOUSE	Gasdermin-E (Non-syndromic hearing impairment protein 5 homolog) [Cleaved into: Gasdermin-E, N-terminal, GSDME-NT; Gasdermin-E, C-terminal, GSDME-CT ]	Gsdme		0	15656.5	18146.9	20366.9	21139.2	18350.1	15647.6	13862.4	17220.8	20207.5	17844.2	2475.08
Q2NL51	1	GSK3A_MOUSE	Glycogen synthase kinase-3 alpha, GSK-3 alpha, EC 2.7.11.26 (Serine/threonine-protein kinase GSK3A, EC 2.7.11.1)	Gsk3a		0	107041	123570	101745	99007	95738.9	135705	121044	98458.6	94500.8	108535	14671.8
Q9WV60	1	GSK3B_MOUSE	Glycogen synthase kinase-3 beta, GSK-3 beta, EC 2.7.11.26 (Serine/threonine-protein kinase GSK3B, EC 2.7.11.1)	Gsk3b		0	108138	113832	108685	82081.8	98388.6	121287	114778	95270.6	81732.6	102688	14226.6
P13020	1	GELS_MOUSE	Gelsolin (Actin-depolymerizing factor, ADF) (Brevin)	Gsn		0	65649.3	66027.3	57479.8	66175.5	62106.3	81813.1	90793.5	53067.4	55089.8	66466.9	12434.8
Q8R050	1	ERF3A_MOUSE	Eukaryotic peptide chain release factor GTP-binding subunit ERF3A, Eukaryotic peptide chain release factor subunit 3a, eRF3a (G1 to S phase transition protein 1 homolog)	Gspt1		0	34512.8	39891.5	26357.1	30496.4	27196.1	32186.9	21477.3	26398.9	33999	30279.6	5536.95
Q149F3	1	ERF3B_MOUSE	Eukaryotic peptide chain release factor GTP-binding subunit ERF3B, Eukaryotic peptide chain release factor subunit 3b, eRF3b (G1 to S phase transition protein 2 homolog)	Gspt2		0	73383.6	81700.4	86879.2	82804.5	86117.9	65252.4	62426.5	96190.9	85721.7	80053	10957.1
P47791	1	GSHR_MOUSE	Glutathione reductase, mitochondrial, GR, GRase, EC 1.8.1.7	Gsr		0	53027.3	52525.9	42109.2	35169.1	46031.4	59919.3	63385	47211.7	39502.8	48764.6	9322.66
P51855	1	GSHB_MOUSE	Glutathione synthetase, GSH synthetase, GSH-S, EC 6.3.2.3 (Glutathione synthase)	Gss		0	32669.4	39374.7	35089.4	36164.5	33344	39856.3	48998.6	32387.4	33065.1	36772.1	5368.02
P24472	1	GSTA4_MOUSE	Glutathione S-transferase A4, EC 2.5.1.18 (GST A4-4, GSTA4-4) (GST class-alpha member 4) (Glutathione S-transferase 5.7, GST 5.7)	Gsta4		0	240771	281478	233933	213441	189114	380803	332067	199651	178834	250010	68758.5
Q9DCM2	1	GSTK1_MOUSE	Glutathione S-transferase kappa 1, EC 2.5.1.18 (GST 13-13) (GST class-kappa) (GSTK1-1, mGSTK1) (Glutathione S-transferase subunit 13)	Gstk1		0	26927.3	22854.9	30591.7	20348.7	31485.7	30775.8	35088.1	26212	22036	27368.9	4976.95
P10649	1	GSTM1_MOUSE	Glutathione S-transferase Mu 1, EC 2.5.1.18 (GST 1-1) (GST class-mu 1) (Glutathione S-transferase GT8.7) (pmGT10)	Gstm1		0	141727	170386	170623	163682	160819	148542	148697	191067	155938	161276	14978.7
P48774	1	GSTM5_MOUSE	Glutathione S-transferase Mu 5, EC 2.5.1.18 (Fibrous sheath component 2, Fsc2) (GST class-mu 5)	Gstm5		0	113586	124667	118504	93080.6	110848	147974	120937	103987	99351.4	114771	16177.4
O35660	0	GSTM6_MOUSE	Glutathione S-transferase Mu 6, EC 2.5.1.18 (GST class-mu 6) (Glutathione-S-transferase class M5)	Gstm6	X	0	15681.6	21915.8	27985.5	12780.3	9623.42	34712.7	22683.9	7482.08	7099.8	17773.9	9669.96
Q80W21	1	GSTM7_MOUSE	Glutathione S-transferase Mu 7, EC 2.5.1.18 (GST class-mu 7, GSTM-7)	Gstm7		0	81273.1	100574	85850.4	43737.3	62181.5	85998.2	91290.1	56531.9	50905.1	73149	20093.2
O09131	1	GSTO1_MOUSE	Glutathione S-transferase omega-1, GSTO-1, EC 2.5.1.18 (Glutathione S-transferase omega 1-1, GSTO 1-1) (Glutathione-dependent dehydroascorbate reductase, EC 1.8.5.1) (Monomethylarsonic acid reductase, MMA(V) reductase, EC 1.20.4.2) (S-(Phenacyl)glutathione reductase, SPG-R) (p28)	Gsto1		0	38484.8	42220.9	28625.9	30869.2	22309.5	42220.3	40886.2	27112	37210.3	34437.7	7366.03
P19157	1	GSTP1_MOUSE	Glutathione S-transferase P 1, Gst P1, EC 2.5.1.18 (GST YF-YF) (GST class-pi) (GST-piB) (Preadipocyte growth factor)	Gstp1		0	288161	332254	229191	279436	287237	350654	322971	335867	266314	299121	39191.6
Q64471	0	GSTT1_MOUSE	Glutathione S-transferase theta-1, EC 2.5.1.18 (GST class-theta-1)	Gstt1		0	30791.3	35782.4	30733.4	24221.7	29987	32052.9	32171.3	36487.8	29981.7	31356.6	3578.53
Q99L20	1	GSTT3_MOUSE	Glutathione S-transferase theta-3, EC 2.5.1.18	Gstt3		0	23744.3	31802	31536.7	9517.01	13357.3	15404	28863.1	26667.7	23965.5	22762	8151.88
Q9WVL0	1	MAAI_MOUSE	Maleylacetoacetate isomerase, MAAI, EC 5.2.1.2 (GSTZ1-1) (Glutathione S-transferase zeta 1, EC 2.5.1.18)	Gstz1		0	25795.1	32319	40535.5	29072.1	31828.2	37691	32609.7	19362.9	30258	31052.4	6199.48
Q9ESZ8	1	GTF2I_MOUSE	General transcription factor II-I, GTFII-I, TFII-I (Bruton tyrosine kinase-associated protein 135, BAP-135, BTK-associated protein 135)	Gtf2i		0	35541.9	31470.8	21286.9	30747.9	23422.3	29533.7	31665.3	12570.1	27569.2	27089.8	6974.02
Q8BMQ2	0	TF3C4_MOUSE	General transcription factor 3C polypeptide 4, EC 2.3.1.48 (TF3C-delta) (Transcription factor IIIC 90 kDa subunit, TFIIIC 90 kDa subunit, TFIIIC90) (Transcription factor IIIC subunit delta)	Gtf3c4		0	18069.8	5452.04	23818.5	23910.6	16735.8	10496.9	9667.28	10324.1	25027.9	15944.8	7279
O08582	1	GTPB1_MOUSE	GTP-binding protein 1, G-protein 1, GP-1, GP1	Gtpbp1		0	52002.7	56574.9	56735.4	62707.8	58078.6	57481.6	53118.2	54661.5	55567	56325.3	3116.33
O54865	1	GCYB1_MOUSE	Guanylate cyclase soluble subunit beta-1, GCS-beta-1, EC 4.6.1.2 (Guanylate cyclase soluble subunit beta-3, GCS-beta-3) (Soluble guanylate cyclase small subunit)	Gucy1b1		0	51743	58040.8	65182.5	53246.7	57665	58835.1	53529.7	63409.5	61479.9	58125.8	4681.85
Q64520	1	KGUA_MOUSE	Guanylate kinase, EC 2.7.4.8 (GMP kinase) (Guanylate kinase 1)	Guk1		0	45647.2	45203.8	53666.4	50894.3	44613.5	44272.3	50087.1	50370.8	41174.6	47325.6	4056.98
Q9R062	1	GLYG_MOUSE	Glycogenin-1, GN-1, GN1, EC 2.4.1.186	Gyg1		0	40997.1	52904.7	44682.1	49893.7	35705.6	60998.2	55313.6	42694.2	43905.9	47455	7933.51
Q9Z1E4	1	GYS1_MOUSE	Glycogen [starch] synthase, muscle, EC 2.4.1.11	Gys1		0	13177.4	19575.5	17335.4	17364.1	15244.2	23355.3	15859.9	15554.6	16366.9	17092.6	2929.95
P10922	1	H10_MOUSE	Histone H1.0 (Histone H1') (Histone H1(0)) (MyD196) [Cleaved into: Histone H1.0, N-terminally processed ]	H1-0		0	31268.8	24430.5	46537.4	39821.5	41665.4	61715.6	38294	56427.3	45991.4	42905.8	11556.5
P43275	0	H11_MOUSE	Histone H1.1 (H1 VAR.3) (Histone H1a, H1a)	H1-1		0	67804.3	58570.3	33646.9	43959.9	21696.3	108898	87109.8	33031.4	18156.4	52541.5	30792.4
P15864	1	H12_MOUSE	Histone H1.2 (H1 VAR.1) (H1c)	H1-2	X	0	211892	215255	253388	299678	256565	357934	235897	270480	312467	268173	47931.8
P43277	1	H13_MOUSE	Histone H1.3 (H1 VAR.4) (H1d)	H1-3		0	126351	142270	165818	222118	173184	254204	196650	192400	212279	187253	40045.2
P43274	1	H14_MOUSE	Histone H1.4 (H1 VAR.2) (H1e)	H1-4		0	276982	267724	341013	462512	403766	425625	462912	399768	445120	387269	75185.9
P43276	1	H15_MOUSE	Histone H1.5 (H1 VAR.5) (H1b)	H1-5		0	148302	126542	143955	200138	156049	236035	209482	134231	185094	171092	38007.5
Q64523	0	H2A2C_MOUSE	Histone H2A type 2-C (H2A-clustered histone 20) (H2a-613B)	H2ac20		0	25459.5	37142.4	45280.2	47539.4	31217.8	34441.6	21655.7	37544.6	29199.1	34386.7	8572.89
Q64522	0	H2A2B_MOUSE	Histone H2A type 2-B (H2A-clustered histone 21) (H2a-613A)	H2ac21		0	20451.5	86170.7	126622	132938	138488	128035	66583.6	166803	92189.8	106476	44501.5
C0HKE1	0	H2A1B_MOUSE	Histone H2A type 1-B	H2ac4	X	0	2.70291e+06	3.59137e+06	4.755e+06	5.26975e+06	4.34454e+06	4.7197e+06	4.1076e+06	3.43514e+06	3.29044e+06	4.02405e+06	828953
P0C0S6	0	H2AZ_MOUSE	Histone H2A.Z, H2A/z	H2az1		0	48235.9	80860.4	81620.7	86571.3	84452.8	95236.9	118806	66920.9	61729.1	80492.6	20359.5
P10853	0	H2B1F_MOUSE	Histone H2B type 1-F/J/L (H2B 291A)	H2bc7; H2bc11; H2bc13; H2bc15		0	20083.7	18769.3	24381.4	26139.9	17974.2	43774.1	25196.6	19931.3	18184	23826	8110.86
Q8CGP0	0	H2B3B_MOUSE	Histone H2B type 3-B (H2B.U histone 1)	H2bu1	X	0	79972.7	74798.2	40367.1	62259.8	16100.3	107054	60700.8	16265.4	38159.7	55075.3	30252.3
P02301	0	H3C_MOUSE	Histone H3.3C (Embryonic)	H3-5		0	2461.31	9830.18	13344.6	5011.31	9666.18	1817.17	5584.78	8447.74	14556.9	7857.79	4491.26
P84228	1	H32_MOUSE	Histone H3.2 (H3-clustered histone 13) (H3-clustered histone 14) (H3-clustered histone 15) (H3-clustered histone 2) (H3-clustered histone 3) (H3-clustered histone 4) (H3-clustered histone 6) (H3-clustered histone 7)	H3c2; H3c3; H3c4; H3c6; H3c7; H3c13; H3c14; H3c15		0	341599	323881	483386	445497	384180	536710	492222	436068	407920	427940	70719.9
P62806	1	H4_MOUSE	Histone H4	H4c1; H4c2; H4c3; H4c4; H4c6; H4c8; H4c9; H4c11; H4c12; Hist1h4m; H4c14; H4f16		0	173261	187048	280417	289369	222632	328551	317638	230112	164212	243693	62468.4
Q9JKS5	1	HABP4_MOUSE	Intracellular hyaluronan-binding protein 4, IHABP-4, IHABP4 (Hyaluronic acid-binding protein 4)	Habp4		0	39844.3	52781.4	29982.8	42590.6	17825.9	65030.1	36512.3	31532.6	31316.6	38601.8	13830.7
Q8K2C9	1	HACD3_MOUSE	Very-long-chain (3R)-3-hydroxyacyl-CoA dehydratase 3, EC 4.2.1.134 (3-hydroxyacyl-CoA dehydratase 3, HACD3) (Butyrate-induced protein 1, B-ind1) (Protein-tyrosine phosphatase-like A domain-containing protein 1)	Hacd3		0	72967.5	69781.8	80729.6	111336	85130.9	40414.3	52043.4	103388	103383	79908.2	23992
Q3U0D9	1	HACE1_MOUSE	E3 ubiquitin-protein ligase HACE1, EC 2.3.2.26 (HECT domain and ankyrin repeat-containing E3 ubiquitin-protein ligase 1) (HECT-type E3 ubiquitin transferase HACE1)	Hace1		0	42303.8	42487.7	25964.6	35513.7	36382.6	46474.5	29759.2	27345.3	35828.4	35784.4	7124.78
Q61425	1	HCDH_MOUSE	Hydroxyacyl-coenzyme A dehydrogenase, mitochondrial, HCDH, EC 1.1.1.35 (Medium and short-chain L-3-hydroxyacyl-coenzyme A dehydrogenase) (Short-chain 3-hydroxyacyl-CoA dehydrogenase)	Hadh		0	39464	32909.7	63982.3	75817.8	70190.9	28060.6	44786.3	84506.5	77557.5	57475.1	21297.2
Q8BMS1	1	ECHA_MOUSE	Trifunctional enzyme subunit alpha, mitochondrial (Monolysocardiolipin acyltransferase, EC 2.3.1.-) (TP-alpha) [Includes: Long-chain enoyl-CoA hydratase, EC 4.2.1.17; Long chain 3-hydroxyacyl-CoA dehydrogenase, EC 1.1.1.211 ]	Hadha		0	33062.9	31412.9	77472.8	77870	84292.4	22772	20004	97686.4	98745	60368.7	32907.8
Q99JY0	1	ECHB_MOUSE	Trifunctional enzyme subunit beta, mitochondrial (TP-beta) [Includes: 3-ketoacyl-CoA thiolase, EC 2.3.1.155, EC 2.3.1.16 (Acetyl-CoA acyltransferase) (Beta-ketothiolase) ]	Hadhb		0	66482.6	68075.8	146594	142879	148578	66299.6	55690.7	151805	158567	111664	45415.6
Q99KB8	1	GLO2_MOUSE	Hydroxyacylglutathione hydrolase, mitochondrial, EC 3.1.2.6 (Glyoxalase II, Glx II)	Hagh		0	66845.6	84774.1	63434.1	73816.1	65798.1	78782	73528.2	63482.2	67488.3	70883.2	7373.07
Q9DB32	0	HAGHL_MOUSE	Hydroxyacylglutathione hydrolase-like protein, EC 3.1.2.-	Haghl		0	20961.8	28158.1	1425.74	10008	10330.8	31034.7	19133.3	30939.6	16344.1	18704	10285
P35492	1	HUTH_MOUSE	Histidine ammonia-lyase, Histidase, EC 4.3.1.3	Hal	X	0	20573.5	15950	34914.7	34898.6	37341.6	19654.4	15775.3	15151.5	17583	23538.1	9330.97
Q9QUP5	1	HPLN1_MOUSE	Hyaluronan and proteoglycan link protein 1 (Cartilage-linking protein 1, Cartilage-link protein) (Proteoglycan link protein)	Hapln1		0	317052	343530	347497	274066	271815	446929	384866	300901	248583	326138	62444.9
Q9ESM3	1	HPLN2_MOUSE	Hyaluronan and proteoglycan link protein 2 (Brain link protein 1)	Hapln2		0	30743.4	48044.5	62436.5	63148.5	57587	51445.4	59182.9	39412.5	42905.3	50545.1	11213.4
Q80WM5	1	HPLN3_MOUSE	Hyaluronan and proteoglycan link protein 3	Hapln3	X	0	22716.3	24005.1	34598	24002.8	25532.5	29198.7	35211.1	32082.7	21393.3	27637.8	5268.41
Q80WM4	1	HPLN4_MOUSE	Hyaluronan and proteoglycan link protein 4 (Brain link protein 2)	Hapln4		0	22426.2	24679.3	29291	25123.6	24734.7	30637.3	30675	24426.1	19859.4	25761.4	3720.67
Q61035	1	HARS1_MOUSE	Histidine--tRNA ligase, cytoplasmic, EC 6.1.1.21 (Histidyl-tRNA synthetase, HisRS)	Hars1		0	79797.6	83456.3	75938.1	81676.8	78031.7	103191	88853.1	72393	71077	81601.6	9783.79
O35387	1	HAX1_MOUSE	HCLS1-associated protein X-1 (HS1-associating protein X-1, HAX-1) (HS1-binding protein 1, HSP1BP-1)	Hax1		0	34308.1	17960.4	23190.4	25674.2	26371	24902.5	37493.1	20218.3	20911.1	25669.9	6455.98
P01942	1	HBA_MOUSE	Hemoglobin subunit alpha (Alpha-globin) (Hemoglobin alpha chain)	Hba		0	243681	343169	205639	377981	428922	390722	504493	247133	617973	373302	133338
P02088	1	HBB1_MOUSE	Hemoglobin subunit beta-1 (Beta-1-globin) (Hemoglobin beta-1 chain) (Hemoglobin beta-major chain)	Hbb-b1		0	550713	684729	251950	513907	510829	922972	1.13737e+06	328324	756673	628607	280664
Q61191	1	HCFC1_MOUSE	Host cell factor 1, HCF, HCF-1 (C1 factor) [Cleaved into: HCF N-terminal chain 1; HCF N-terminal chain 2; HCF N-terminal chain 3; HCF N-terminal chain 4; HCF N-terminal chain 5; HCF N-terminal chain 6; HCF C-terminal chain 1; HCF C-terminal chain 2; HCF C-terminal chain 3; HCF C-terminal chain 4; HCF C-terminal chain 5; HCF C-terminal chain 6 ]	Hcfc1		0	48804.5	48687.1	34413.9	44352.9	29976.7	49310.7	52403.7	28690.9	42555.6	42132.9	8927.7
O88704	1	HCN1_MOUSE	Potassium/sodium hyperpolarization-activated cyclic nucleotide-gated channel 1 (Brain cyclic nucleotide-gated channel 1, BCNG-1) (Hyperpolarization-activated cation channel 2, HAC-2)	Hcn1		0	28453.5	26418.7	35918.5	30850.4	38276.5	16551.1	16743.2	34026.2	35866.8	29233.9	8073.34
O88703	1	HCN2_MOUSE	Potassium/sodium hyperpolarization-activated cyclic nucleotide-gated channel 2 (Brain cyclic nucleotide-gated channel 2, BCNG-2) (Hyperpolarization-activated cation channel 1, HAC-1)	Hcn2		0	30775.8	31182.6	36097.1	36987.5	35613.7	19207.7	26492.9	41258.4	49872.9	34165.4	8759.39
O88705	0	HCN3_MOUSE	Potassium/sodium hyperpolarization-activated cyclic nucleotide-gated channel 3 (Hyperpolarization-activated cation channel 3, HAC-3)	Hcn3	X	0	10294.5	6912.67	10551.3	9273.24	8947.13	2.64167	4403.89	13110.5	15629.6	8791.73	4624
Q91WA3	1	HDA11_MOUSE	Histone deacetylase 11, HD11, EC 3.5.1.98	Hdac11		0	21819	25644.6	34291.9	39279.3	32977.2	23661.8	25945.4	32989.3	24670.2	29031	5966.47
P70288	1	HDAC2_MOUSE	Histone deacetylase 2, HD2, EC 3.5.1.98 (Protein deacylase HDAC2, EC 3.5.1.-) (YY1 transcription factor-binding protein)	Hdac2		0	75908.3	69720.7	54118.4	63291.9	55795.5	86579.7	84207.5	65122.7	58549.9	68143.8	11909
Q6NZM9	1	HDAC4_MOUSE	Histone deacetylase 4, HD4, EC 3.5.1.98	Hdac4		0	14742.8	12005	8446.31	6307.59	12374.4	11021.3	13322	11150	10316	11076.2	2531.75
Q9Z2V6	1	HDAC5_MOUSE	Histone deacetylase 5, HD5, EC 3.5.1.98 (Histone deacetylase mHDA1)	Hdac5	X	0	16925.9	8025.48	1540.98	4150.56	5021.75	1592.8	16259.4	6512.14	2367.45	6932.94	5895.35
Q9Z2V5	1	HDAC6_MOUSE	Histone deacetylase 6, HD6, EC 3.5.1.98 (Histone deacetylase mHDA2) (Tubulin-lysine deacetylase HDAC6, EC 3.5.1.-)	Hdac6		0	16593.7	24655.3	23752.3	23818.5	27130.4	22630.4	11808.3	30630.8	23250.1	22696.7	5533.19
P51859	1	HDGF_MOUSE	Hepatoma-derived growth factor, HDGF	Hdgf		0	51428.5	50054.9	50564.6	53937.5	55206.8	74506.8	72505.5	53577.4	43591	56152.6	10399.8
Q3UMU9	1	HDGR2_MOUSE	Hepatoma-derived growth factor-related protein 2, HRP-2	Hdgfl2		0	81186	15504.6	12335.4	15162.2	10381.5	15925.4	77249.1	16999.2	11479.4	28469.2	28872
Q9JMG7	1	HDGR3_MOUSE	Hepatoma-derived growth factor-related protein 3, HRP-3	Hdgfl3		0	79844.9	91465.9	85401.3	88688.5	71298.5	126571	115157	60199.2	64238.2	86985	22130.8
Q3UGR5	1	HDHD2_MOUSE	Haloacid dehalogenase-like hydrolase domain-containing protein 2	Hdhd2		0	32312.1	39622.5	37572.3	39613.3	36918.7	37737	36327.2	39647	35312.3	37229.2	2408.2
Q9CYW4	1	HDHD3_MOUSE	Haloacid dehalogenase-like hydrolase domain-containing protein 3	Hdhd3		0	19302.7	22307.4	34814.5	35753.5	33426.6	23699.4	22152.7	32606.9	33433.3	28610.8	6558.61
Q8VDJ3	1	VIGLN_MOUSE	Vigilin (High density lipoprotein-binding protein, HDL-binding protein)	Hdlbp		0	38355.1	38943.8	29399.2	39196.6	38989.7	35602	35071.2	36528.2	37221.7	36589.7	3094.38
Q8C547	1	HTR5B_MOUSE	HEAT repeat-containing protein 5B	Heatr5b		0	3187.58	5153.36	4696.64	6322.98	4530.18	4572.06	2352.4	5948.55	3688.29	4494.67	1269.18
Q9R257	1	HEBP1_MOUSE	Heme-binding protein 1 (p22HBP)	Hebp1		0	102588	111951	88532.8	73908.4	172658	151702	136960	101990	173623	123768	36435.1
Q69ZR2	1	HECD1_MOUSE	E3 ubiquitin-protein ligase HECTD1, EC 2.3.2.26 (HECT domain-containing protein 1) (HECT-type E3 ubiquitin transferase HECTD1) (Protein open mind)	Hectd1		0	14205.7	14592.4	18978.3	25655.9	18922.1	16745	14155.4	24521.8	24243.7	19113.4	4652.24
Q3U487	1	HECD3_MOUSE	E3 ubiquitin-protein ligase HECTD3, EC 2.3.2.26 (HECT domain-containing protein 3) (HECT-type E3 ubiquitin transferase HECTD3)	Hectd3		0	39424.1	36946.6	39208.3	45347.3	38484.2	41571.4	41698.1	47834.7	45847.7	41818.1	3747.6
Q8K4P8	1	HECW1_MOUSE	E3 ubiquitin-protein ligase HECW1, EC 2.3.2.26 (HECT, C2 and WW domain-containing protein 1) (HECT-type E3 ubiquitin transferase HECW1) (NEDD4-like E3 ubiquitin-protein ligase 1, mNEDL1)	Hecw1	X	0	55714.6	22311	11256.2	4236.81	6102.71	631.395	8555.02	15334.2	5937.71	14453.3	16761.9
Q6I6G8	1	HECW2_MOUSE	E3 ubiquitin-protein ligase HECW2, EC 2.3.2.26 (HECT, C2 and WW domain-containing protein 2) (HECT-type E3 ubiquitin transferase HECW2) (NEDD4-like E3 ubiquitin-protein ligase 2)	Hecw2		0	15655.8	13315.1	12363.3	8911.3	14971.5	13290.3	14860.2	15610.9	13378.4	13595.2	2105.89
Q640R3	1	HECAM_MOUSE	Hepatocyte cell adhesion molecule, Protein hepaCAM	Hepacam		0	147730	137202	150712	172160	185797	125899	159758	164865	163736	156429	18219.7
Q9Z0Z4	1	HEPH_MOUSE	Hephaestin, EC 1.-.-.-	Heph		0	7879.02	11741.2	196.885	10770	162.569	9751.1	8721.59	138.777	9832.63	6577.08	4931.03
Q4U2R1	0	HERC2_MOUSE	E3 ubiquitin-protein ligase HERC2, EC 2.3.2.26 (HECT domain and RCC1-like domain-containing protein 2) (HECT-type E3 ubiquitin transferase HERC2)	Herc2	X	0	5344.95	6097.04	9064.58	9492.32	8985.81	1574.11	1393.11	9477.07	9995.97	6825	3422.09
Q6PAV2	1	HERC4_MOUSE	Probable E3 ubiquitin-protein ligase HERC4, EC 2.3.2.26 (HECT domain and RCC1-like domain-containing protein 4) (HECT-type E3 ubiquitin transferase HERC4)	Herc4		0	6090.3	9673.26	10930.1	9030.22	12083.6	5200.43	8618.8	15482.2	10694.2	9755.9	3091.99
P29416	1	HEXA_MOUSE	Beta-hexosaminidase subunit alpha, EC 3.2.1.52 (Beta-N-acetylhexosaminidase subunit alpha, Hexosaminidase subunit A) (N-acetyl-beta-glucosaminidase subunit alpha)	Hexa		0	58506.2	56230.6	74987.3	47583.5	31758.2	83320.5	84129.8	39586	48080.8	58242.5	18874.3
P20060	1	HEXB_MOUSE	Beta-hexosaminidase subunit beta, EC 3.2.1.52 (Beta-N-acetylhexosaminidase subunit beta, Hexosaminidase subunit B) (N-acetyl-beta-glucosaminidase subunit beta)	Hexb		0	66634.3	71183.5	50219	58054.3	49906.5	94811.5	79989.4	45794.3	40157.7	61861.2	17840.2
Q8R409	1	HEXI1_MOUSE	Protein HEXIM1 (Cardiac lineage protein 1)	Hexim1		0	12531	5762.87	5665.44	12325.5	6944.48	14676.7	26489.9	2611.83	81.6853	9676.6	7934.87
Q99LI8	1	HGS_MOUSE	Hepatocyte growth factor-regulated tyrosine kinase substrate	Hgs		0	103525	105618	89314.2	68776.6	84114.9	80931.8	90845.7	103070	95684.6	91320.1	12159.3
Q99L13	1	3HIDH_MOUSE	3-hydroxyisobutyrate dehydrogenase, mitochondrial, HIBADH, EC 1.1.1.31	Hibadh		0	51940.7	45822.5	82603.2	94916.7	82983.9	51170.4	52051.8	103826	94412.6	73303	22851.7
Q8QZS1	1	HIBCH_MOUSE	3-hydroxyisobutyryl-CoA hydrolase, mitochondrial, EC 3.1.2.4 (3-hydroxyisobutyryl-coenzyme A hydrolase, HIB-CoA hydrolase, HIBYL-CoA-H)	Hibch		0	36272.2	33133.5	54962.2	50625.7	50915.6	37547.5	35628.7	52305.2	55435.1	45202.9	9274.47
Q8R1F6	1	HID1_MOUSE	Protein HID1 (HID1 domain-containing protein) (Protein hid-1 homolog)	Hid1		0	18141.8	20228.5	19285.7	20782.3	19655	31640.2	21021.7	18288	20889.7	21103.7	4093.34
Q9JLR9	0	HIG1A_MOUSE	HIG1 domain family member 1A, mitochondrial (Hypoxia-inducible gene 1 protein)	Higd1a	X	0	66072.2	44876	2527.97	2539.59	1060.38	57226.9	56004.9	1635.73	2.51316	25771.8	29218.6
P70349	1	HINT1_MOUSE	Adenosine 5'-monophosphoramidase HINT1, EC 3.9.1.- (Desumoylating isopeptidase HINT1, EC 3.4.22.-) (Histidine triad nucleotide-binding protein 1) (Protein kinase C inhibitor 1) (Protein kinase C-interacting protein 1, PKCI-1)	Hint1		0	147062	156974	308259	157670	234131	212577	116798	259070	124031	190730	66047.7
Q9D0S9	1	HINT2_MOUSE	Adenosine 5'-monophosphoramidase HINT2, EC 3.9.1.- (HINT-3) (Histidine triad nucleotide-binding protein 2, mitochondrial, HINT-2)	Hint2		0	71980.7	52609.1	86319.4	78757.7	67424.8	57997.8	62574.2	82038.4	79864.4	71062.9	11658
Q9CPS6	1	HINT3_MOUSE	Adenosine 5'-monophosphoramidase HINT3, EC 3.9.1.- (HINT-4) (Histidine triad nucleotide-binding protein 3, HINT-3)	Hint3		0	10734.2	11362.4	11340.7	10659.5	12577	11754.1	6748.13	14899.6	9884.59	11106.7	2177.06
Q8VD75	1	HIP1_MOUSE	Huntingtin-interacting protein 1, HIP-1 (Huntingtin-interacting protein I, HIP-I)	Hip1		0	24584.9	15759.1	25034.7	16471.9	29399.2	8776.1	16398.8	27973.1	19232.8	20403.4	6771.15
Q9JKY5	1	HIP1R_MOUSE	Huntingtin-interacting protein 1-related protein, HIP1-related protein	Hip1r		0	27180.6	27374.3	24538.3	25408.2	26112.5	17582.4	18089	26385.3	32278	24994.3	4605.43
Q3UHF7	1	ZEP2_MOUSE	Transcription factor HIVEP2 (Human immunodeficiency virus type I enhancer-binding protein 2 homolog) (Myc intron-binding protein 1, MIBP-1)	Hivep2	X	0	11213.4	6532.1	5432.04	4653.7	4957.04	6400.02	2596.32	3986.04	5956.42	5747.45	2395.67
P17710	1	HXK1_MOUSE	Hexokinase-1, EC 2.7.1.1 (Hexokinase type I, HK I) (Hexokinase, tumor isozyme)	Hk1		0	185372	155874	362016	378128	393663	138285	136141	413708	414291	286386	127456
O08528	0	HXK2_MOUSE	Hexokinase-2, EC 2.7.1.1 (Hexokinase type II, HK II)	Hk2	X	0	21779.7	16267.9	42564.7	41565.3	23600.7	23108.2	16451.9	30009.4	38848.4	28244	10430.2
Q9DC33	0	HM20A_MOUSE	High mobility group protein 20A (HMG box-containing protein 20A) (HMG domain-containing protein HMGX1) (Inhibitor of BRAF35, iBRAF)	Hmg20a	X	0	25938.1	42531.2	20992	29705.9	16248.7	39804.7	35840.2	17467.1	21519.8	27783.1	9739.45
P63158	1	HMGB1_MOUSE	High mobility group protein B1 (High mobility group protein 1, HMG-1)	Hmgb1		0	115506	105158	86270.3	103328	80992	136969	115660	88086.1	90640.5	102512	18071.4
P30681	0	HMGB2_MOUSE	High mobility group protein B2 (High mobility group protein 2, HMG-2)	Hmgb2		0	17745.5	14577.4	18343.9	3020.95	12814.2	34656.9	25117.8	28313.9	12596.4	18576.3	9512.26
P38060	1	HMGCL_MOUSE	Hydroxymethylglutaryl-CoA lyase, mitochondrial, HL, HMG-CoA lyase, EC 4.1.3.4 (3-hydroxy-3-methylglutarate-CoA lyase)	Hmgcl		0	31706.5	27313.9	35823.9	38222.2	42836.6	23135.5	30620.5	27440.9	36012.7	32568.1	6197.58
Q8JZK9	1	HMCS1_MOUSE	Hydroxymethylglutaryl-CoA synthase, cytoplasmic, HMG-CoA synthase, EC 2.3.3.10 (3-hydroxy-3-methylglutaryl coenzyme A synthase)	Hmgcs1		0	38904.8	47154	39327.2	43035.8	54430.5	34476.3	49945	44858.8	45606.2	44193.2	6087.85
O70252	1	HMOX2_MOUSE	Heme oxygenase 2, HO-2, EC 1.14.14.18 [Cleaved into: Heme oxygenase 2 soluble form ]	Hmox2		0	16143.1	18397.2	20186.1	23971.2	21722.7	10582.3	11058.8	11966.8	20054.1	17120.3	4934.01
Q91VF2	1	HNMT_MOUSE	Histamine N-methyltransferase, HMT, EC 2.1.1.8	Hnmt		0	70285.9	74172.5	58271.4	62576.2	61478	67569.9	93170.1	51946.7	58866.6	66481.9	12062.5
Q9CX86	1	ROA0_MOUSE	Heterogeneous nuclear ribonucleoprotein A0, hnRNP A0	Hnrnpa0		0	89460	102011	72651.1	75954.2	55059.7	125551	95280.1	53728.9	61242	81215.3	23988.2
P49312	1	ROA1_MOUSE	Heterogeneous nuclear ribonucleoprotein A1, hnRNP A1 (HDP-1) (Helix-destabilizing protein) (Single-strand-binding protein) (Topoisomerase-inhibitor suppressed) (hnRNP core protein A1) [Cleaved into: Heterogeneous nuclear ribonucleoprotein A1, N-terminally processed ]	Hnrnpa1		0	49826.7	58224.3	41334.4	51280.7	54490.7	87618.1	68520.3	57855.4	38444.9	56399.5	14787.4
O88569	1	ROA2_MOUSE	Heterogeneous nuclear ribonucleoproteins A2/B1, hnRNP A2/B1	Hnrnpa2b1		0	77022	93067.1	72625.5	89557.9	75163.1	123346	88736.8	75027.7	67248.6	84643.9	16945.5
Q8BG05	1	ROA3_MOUSE	Heterogeneous nuclear ribonucleoprotein A3, hnRNP A3	Hnrnpa3		0	119676	133834	88626.7	122696	92251.1	167398	136325	100465	81299.1	115841	27816.1
Q99020	1	ROAA_MOUSE	Heterogeneous nuclear ribonucleoprotein A/B, hnRNP A/B (CArG-binding factor-A, CBF-A)	Hnrnpab		0	67093.8	64879.7	37572.8	49516.5	43598.1	70344.7	71275.2	41656.2	46641.1	54730.9	13487.3
Q9Z204	1	HNRPC_MOUSE	Heterogeneous nuclear ribonucleoproteins C1/C2, hnRNP C1/C2	Hnrnpc		0	209101	192415	125057	134430	100158	276291	236670	121803	132007	169770	60933.6
Q60668	1	HNRPD_MOUSE	Heterogeneous nuclear ribonucleoprotein D0, hnRNP D0 (AU-rich element RNA-binding protein 1)	Hnrnpd		0	80946.2	107692	92178.3	100243	80151.2	103191	91288.1	96944	100936	94841.2	9579.96
Q9Z130	1	HNRDL_MOUSE	Heterogeneous nuclear ribonucleoprotein D-like, hnRNP D-like, hnRNP DL (JKT41-binding protein)	Hnrnpdl		0	70606.7	77406.6	56510.2	71986.8	64266.6	71531.6	65940	74334.2	61797.7	68264.5	6631.4
Q9Z2X1	1	HNRPF_MOUSE	Heterogeneous nuclear ribonucleoprotein F, hnRNP F [Cleaved into: Heterogeneous nuclear ribonucleoprotein F, N-terminally processed ]	Hnrnpf		0	20766.1	26671.3	16984.7	16929.8	14539.7	27966.8	44112.2	17188.8	16627.9	22420.8	9386.33
O35737	1	HNRH1_MOUSE	Heterogeneous nuclear ribonucleoprotein H, hnRNP H [Cleaved into: Heterogeneous nuclear ribonucleoprotein H, N-terminally processed ]	Hnrnph1		0	235899	222934	169369	181920	190930	314142	250994	190136	153365	212188	49656.5
P70333	0	HNRH2_MOUSE	Heterogeneous nuclear ribonucleoprotein H2, hnRNP H2 (Heterogeneous nuclear ribonucleoprotein H', hnRNP H') [Cleaved into: Heterogeneous nuclear ribonucleoprotein H2, N-terminally processed ]	Hnrnph2		0	17832	19621.6	14029.5	8295.23	12525.4	15347.2	14631.6	40028.4	9062.54	16819.3	9444.19
P61979	1	HNRPK_MOUSE	Heterogeneous nuclear ribonucleoprotein K, hnRNP K	Hnrnpk		0	112977	113732	89582.9	115559	95993	124401	129878	105149	98960.8	109581	13290.4
Q8R081	1	HNRPL_MOUSE	Heterogeneous nuclear ribonucleoprotein L, hnRNP L	Hnrnpl		0	95514.3	89906.1	61231	62117.1	55633	111741	92835.3	67857.9	54305.3	76793.4	20892.5
Q921F4	1	HNRLL_MOUSE	Heterogeneous nuclear ribonucleoprotein L-like	Hnrnpll		0	23823.1	26416.7	18330.3	23239.1	22891.9	24937.3	20648.6	20261.8	19776.3	22258.4	2656.29
Q9D0E1	1	HNRPM_MOUSE	Heterogeneous nuclear ribonucleoprotein M, hnRNP M	Hnrnpm		0	66312.6	65494.5	57336.5	77673.3	60918.5	77939	68433.8	69404.9	64501	67557.1	6873.69
Q8VEK3	1	HNRPU_MOUSE	Heterogeneous nuclear ribonucleoprotein U, hnRNP U (Scaffold-attachment factor A, SAF-A)	Hnrnpu		0	103658	112993	66986	82138.8	73864.1	123787	119243	76615.9	69265.2	92061.2	22733.6
Q8VDM6	1	HNRL1_MOUSE	Heterogeneous nuclear ribonucleoprotein U-like protein 1	Hnrnpul1		0	34087.8	36471.7	28335.6	33642.3	34612.8	36107.9	34179.8	40799.4	29440	34186.4	3706.32
Q00PI9	1	HNRL2_MOUSE	Heterogeneous nuclear ribonucleoprotein U-like protein 2 (MLF1-associated nuclear protein)	Hnrnpul2		0	59697.8	63287.9	36259.3	40503.4	35928.3	66893.5	56900.7	44435.3	38478.9	49153.9	12439.3
Q9Z2Y3	1	HOME1_MOUSE	Homer protein homolog 1, Homer-1 (VASP/Ena-related gene up-regulated during seizure and LTP 1, Vesl-1)	Homer1		0	179663	184891	146058	154935	154212	237122	188631	161397	153353	173363	28430.6
Q9QWW1	1	HOME2_MOUSE	Homer protein homolog 2, Homer-2 (Cupidin) (VASP/Ena-related gene up-regulated during seizure and LTP 2, Vesl-2)	Homer2		0	63042.4	72311.3	66545.6	66638.7	59794.5	88047.4	71608.8	58312.7	65805.8	68011.9	8860.33
Q99JP6	1	HOME3_MOUSE	Homer protein homolog 3, Homer-3	Homer3		0	60334.9	63019.3	33753.5	35522.3	39264.9	78713.7	64943.6	34530.4	32727.6	49201.1	17481.4
Q8BUK6	1	HOOK3_MOUSE	Protein Hook homolog 3, mHK3	Hook3		0	43973.1	37236.9	26215.1	25857.1	27753.8	39459.5	34270.4	26990.3	29587.2	32371.5	6618.98
Q3TEA8	1	HP1B3_MOUSE	Heterochromatin protein 1-binding protein 3	Hp1bp3		0	82367.9	68797.2	79332.4	90002.4	62336.6	122405	127443	77382.8	79359.2	87714	22539.7
P84075	1	HPCA_MOUSE	Neuron-specific calcium-binding protein hippocalcin	Hpca		0	171298	203604	196510	170715	205803	201552	178549	198905	203970	192323	14531.7
P62748	1	HPCL1_MOUSE	Hippocalcin-like protein 1 (Neural visinin-like protein 3, NVL-3, NVP-3) (Visinin-like protein 3, VILIP-3)	Hpcal1		0	84324.6	107654	87735	111632	62376.2	50481.9	71880.4	64306.9	77465.2	79761.8	20444.8
Q8BGZ1	1	HPCL4_MOUSE	Hippocalcin-like protein 4 (Neural visinin-like protein 2, NVP-2)	Hpcal4		0	407990	445929	338209	328744	416049	413971	429497	321700	347919	383334	48393.1
P00493	1	HPRT_MOUSE	Hypoxanthine-guanine phosphoribosyltransferase, HGPRT, HGPRTase, EC 2.4.2.8 (HPRT B)	Hprt1		0	161591	149236	111883	106016	111934	168484	162061	94968.2	92666.7	128760	31052.3
Q61411	1	RASH_MOUSE	GTPase HRas, EC 3.6.5.2 (H-Ras-1) (Transforming protein p21) (c-H-ras) (p21ras) [Cleaved into: GTPase HRas, N-terminally processed ]	Hras		0	272629	295711	210054	185985	221421	293498	295714	220354	197966	243703	45171.1
O08756	1	HCD2_MOUSE	3-hydroxyacyl-CoA dehydrogenase type-2, EC 1.1.1.35 (17-beta-estradiol 17-dehydrogenase, EC 1.1.1.62) (2-methyl-3-hydroxybutyryl-CoA dehydrogenase, MHBD) (3-alpha-(17-beta)-hydroxysteroid dehydrogenase (NAD(+)), EC 1.1.1.239) (3-hydroxy-2-methylbutyryl-CoA dehydrogenase, EC 1.1.1.178) (3-hydroxyacyl-CoA dehydrogenase type II) (3alpha(or 20beta)-hydroxysteroid dehydrogenase, EC 1.1.1.53) (7-alpha-…	Hsd17b10		0	91670.7	85894.9	95210.2	92889.6	94363.5	98687.9	97085.4	96018	99338.3	94573.2	4108.79
Q9EQ06	1	DHB11_MOUSE	Estradiol 17-beta-dehydrogenase 11, EC 1.1.1.62 (17-beta-hydroxysteroid dehydrogenase 11, 17-beta-HSD 11, 17bHSD11, 17betaHSD11) (17-beta-hydroxysteroid dehydrogenase XI, 17-beta-HSD XI, 17betaHSDXI) (Dehydrogenase/reductase SDR family member 8)	Hsd17b11		0	12920.9	16037.7	20628.1	24360.1	21866.2	4465.72	2694.37	28446	15402.9	16313.6	8657.79
O70503	1	DHB12_MOUSE	Very-long-chain 3-oxoacyl-CoA reductase, EC 1.1.1.330 (17-beta-hydroxysteroid dehydrogenase 12, 17-beta-HSD 12) (3-ketoacyl-CoA reductase, KAR) (Estradiol 17-beta-dehydrogenase 12, EC 1.1.1.62) (KIK-I)	Hsd17b12		0	38170.5	33334.3	37455.5	29352.8	28875.1	24955.1	21856.4	29290.6	32429.7	30635.6	5358.22
P51660	1	DHB4_MOUSE	Peroxisomal multifunctional enzyme type 2, MFE-2 (17-beta-hydroxysteroid dehydrogenase 4, 17-beta-HSD 4) (D-bifunctional protein, DBP) (Multifunctional protein 2, MFP-2) [Cleaved into: (3R)-hydroxyacyl-CoA dehydrogenase, EC 1.1.1.n12; Enoyl-CoA hydratase 2, EC 4.2.1.107, EC 4.2.1.119 (3-alpha,7-alpha,12-alpha-trihydroxy-5-beta-cholest-24-enoyl-CoA hydratase) ]	Hsd17b4		0	78001.5	85162.5	104280	108559	110026	81631.4	79349.3	96709.8	108957	94741.8	13703.4
P50171	1	DHB8_MOUSE	(3R)-3-hydroxyacyl-CoA dehydrogenase, EC 1.1.1.n12 (17-beta-hydroxysteroid dehydrogenase 8, 17-beta-HSD 8) (3-ketoacyl-[acyl-carrier-protein] reductase alpha subunit, KAR alpha subunit) (3-oxoacyl-[acyl-carrier-protein] reductase) (Estradiol 17-beta-dehydrogenase 8, EC 1.1.1.62) (Protein Ke6, Ke-6) (Testosterone 17-beta-dehydrogenase 8, EC 1.1.1.239)	Hsd17b8		0	82820.9	85726.9	132006	123634	105227	96293.7	93555.6	83647.7	111930	101649	17852.4
Q8BTX9	0	HSDL1_MOUSE	Inactive hydroxysteroid dehydrogenase-like protein 1	Hsdl1		0	47983.7	31820.8	52786.8	26496.3	24502.1	19045.5	27220.1	29857	48108	34202.2	12171.6
Q2TPA8	1	HSDL2_MOUSE	Hydroxysteroid dehydrogenase-like protein 2, EC 1.-.-.-	Hsdl2		0	25953	2177.43	4134.63	4241.95	13943.9	35396.2	49047.1	16790.6	164.786	16872.2	16905.1
P07901	1	HS90A_MOUSE	Heat shock protein HSP 90-alpha, EC 3.6.4.10 (Heat shock 86 kDa, HSP 86, HSP86) (Tumor-specific transplantation 86 kDa antigen, TSTA)	Hsp90aa1		0	285082	318997	212221	234119	214399	249260	272619	195813	222374	244987	40192.8
P11499	1	HS90B_MOUSE	Heat shock protein HSP 90-beta (Heat shock 84 kDa, HSP 84, HSP84) (Tumor-specific transplantation 84 kDa antigen, TSTA)	Hsp90ab1		0	376633	407594	234270	279113	246828	326886	347878	210663	270536	300045	67912.9
P08113	1	ENPL_MOUSE	Endoplasmin (94 kDa glucose-regulated protein, GRP-94) (Endoplasmic reticulum resident protein 99, ERp99) (Heat shock protein 90 kDa beta member 1) (Polymorphic tumor rejection antigen 1) (Tumor rejection antigen gp96)	Hsp90b1		0	112553	106557	77483	87761.5	77620.3	105306	131850	70495.2	77623.8	94138.9	20805.2
Q8K0U4	1	HS12A_MOUSE	Heat shock 70 kDa protein 12A	Hspa12a		0	259700	274605	256563	252554	264472	274849	274741	269195	283796	267830	10230.9
Q9CZJ2	1	HS12B_MOUSE	Heat shock 70 kDa protein 12B	Hspa12b	X	0	7996.72	8317.19	16642.4	12524.4	10644.8	4000.59	3978.81	15321.8	13849.3	10364	4636.13
P17879	0	HS71B_MOUSE	Heat shock 70 kDa protein 1B (Heat shock 70 kDa protein 1, HSP70.1)	Hspa1b	X	0	141946	153857	146400	153386	148003	158083	141313	130808	144359	146462	8188.76
P16627	1	HS71L_MOUSE	Heat shock 70 kDa protein 1-like, Heat shock 70 kDa protein 1L (Heat shock 70 kDa-like protein 1) (Spermatid-specific heat shock protein 70)	Hspa1l		0	1.29278e+06	1.45405e+06	979733	1.07786e+06	952499	1.49195e+06	1.62709e+06	328792	961118	1.12954e+06	393203
P17156	1	HSP72_MOUSE	Heat shock-related 70 kDa protein 2, Heat shock protein 70.2	Hspa2		0	467443	461158	341426	360173	389140	409483	451416	364619	362275	400792	48511.6
Q61316	1	HSP74_MOUSE	Heat shock 70 kDa protein 4 (Heat shock 70-related protein APG-2)	Hspa4		0	76121.5	81920.1	51756.9	54930.3	57364.7	71215.5	72667.6	57398.1	54610	64220.5	11195.7
P48722	1	HS74L_MOUSE	Heat shock 70 kDa protein 4L (Heat shock 70-related protein APG-1) (Osmotic stress protein 94)	Hspa4l		0	125366	143901	113211	112146	118836	119253	128951	117512	117284	121829	9831.79
P20029	1	BIP_MOUSE	Endoplasmic reticulum chaperone BiP, EC 3.6.4.10 (78 kDa glucose-regulated protein, GRP-78) (Binding-immunoglobulin protein, BiP) (Heat shock protein 70 family protein 5, HSP70 family protein 5) (Heat shock protein family A member 5) (Immunoglobulin heavy chain-binding protein)	Hspa5		0	162926	151725	116020	156893	136239	159681	154077	125421	130561	143727	16954.9
P63017	1	HSP7C_MOUSE	Heat shock cognate 71 kDa protein, EC 3.6.4.10 (Heat shock 70 kDa protein 8)	Hspa8		0	196153	228835	173295	174329	183986	157914	187095	179999	186442	185339	19563.6
P38647	1	GRP75_MOUSE	Stress-70 protein, mitochondrial (75 kDa glucose-regulated protein, GRP-75) (Heat shock 70 kDa protein 9) (Mortalin) (Peptide-binding protein 74, PBP74) (p66 MOT)	Hspa9		0	101099	92624.4	133806	135845	139955	92083.4	79088	142140	159712	119595	28428.3
P14602	1	HSPB1_MOUSE	Heat shock protein beta-1, HspB1 (Growth-related 25 kDa protein) (Heat shock 25 kDa protein, HSP 25) (Heat shock 27 kDa protein, HSP 27) (p25)	Hspb1		0	34520.1	29971.6	44440.7	34725.9	40204.3	38292	44883.4	46911.6	37005.6	38995	5619.01
Q99P31	1	HPBP1_MOUSE	Hsp70-binding protein 1, HspBP1 (Heat shock protein-binding protein 1) (Hsp70-interacting protein 1)	Hspbp1		0	22807.5	27231.9	31742.2	26249.5	30401.3	30429.7	28762.7	25978.9	27567.6	27907.9	2762.86
P63038	1	CH60_MOUSE	60 kDa heat shock protein, mitochondrial, EC 5.6.1.7 (60 kDa chaperonin) (Chaperonin 60, CPN60) (HSP-65) (Heat shock protein 60, HSP-60, Hsp60) (Mitochondrial matrix protein P1)	Hspd1		0	148585	111801	192028	177447	184315	112299	93348.7	196812	208187	158314	42930.4
Q64433	1	CH10_MOUSE	10 kDa heat shock protein, mitochondrial, Hsp10 (10 kDa chaperonin) (Chaperonin 10, CPN10)	Hspe1		0	144649	159799	308540	322982	272304	123436	146584	276087	305605	228887	82885.3
Q05793	1	PGBM_MOUSE	Basement membrane-specific heparan sulfate proteoglycan core protein, HSPG [Cleaved into: Endorepellin; LG3 peptide ]	Hspg2		0	24443.1	24067.7	32335.7	30891.1	30577.4	33020.3	27327.1	35389.6	31042.7	29899.4	3856.26
Q61699	1	HS105_MOUSE	Heat shock protein 105 kDa (42 degrees C-HSP) (Heat shock 110 kDa protein) (Heat shock-related 100 kDa protein E7I, HSP-E7I)	Hsph1		0	123698	131190	83397.7	77580.9	83853.1	121722	136865	72641.8	77831.2	100976	26541.6
Q9Z2G9	0	HTAI2_MOUSE	Oxidoreductase HTATIP2, EC 1.1.1.-	Htatip2		0	2564.84	5582.88	13588.4	7880.4	12014	12667.1	13228.8	16354.7	29810.1	12632.4	7779.92
Q8BGC0	1	HTSF1_MOUSE	HIV Tat-specific factor 1 homolog	Htatsf1		0	22060.6	22431	8021.04	7066.39	6013.41	18564.1	17930.4	17070.4	13028.4	14687.3	6384.19
Q9R118	1	HTRA1_MOUSE	Serine protease HTRA1, EC 3.4.21.- (High-temperature requirement A serine peptidase 1) (Serine protease 11)	Htra1		0	13644.4	11974.6	11198	11710.3	12747.3	14076.3	26531.6	4141.31	6912.68	12548.5	6168.47
Q9JIY5	1	HTRA2_MOUSE	Serine protease HTRA2, mitochondrial, EC 3.4.21.108 (High temperature requirement protein A2, HtrA2) (Omi stress-regulated endoprotease) (Serine protease 25) (Serine proteinase OMI)	Htra2		0	50511.5	49084.8	82567.6	73933.6	77423.6	60323.6	51705.9	71831.1	76040.4	65935.8	13063.6
P42859	1	HD_MOUSE	Huntingtin (Huntington disease protein homolog, HD protein homolog) [Cleaved into: Huntingtin, myristoylated N-terminal fragment ]	Htt		0	45437.2	48076.4	39343.8	35856.2	36771.2	49153.5	43861.2	40885.3	41009.8	42266.1	4705.08
Q7TMY8	1	HUWE1_MOUSE	E3 ubiquitin-protein ligase HUWE1, EC 2.3.2.26 (E3Histone) (HECT, UBA and WWE domain-containing protein 1) (HECT-type E3 ubiquitin transferase HUWE1) (Upstream regulatory element-binding protein 1, URE-B1, URE-binding protein 1)	Huwe1		0	28701.1	29360.8	26115.6	22065.4	24760.1	31282.5	29623.1	24851.8	25004.9	26862.8	3005.48
Q9JKR6	1	HYOU1_MOUSE	Hypoxia up-regulated protein 1, GRP-170 (140 kDa Ca(2+)-binding protein, CBP-140)	Hyou1		0	86003.7	76662.1	77796.3	75700.1	66796.3	79788.6	85464.9	64912	60614.2	74859.8	8947.35
Q9DB29	0	IAH1_MOUSE	Isoamyl acetate-hydrolyzing esterase 1 homolog, EC 3.1.-.-	Iah1	X	0	33434.6	28883.9	48041.3	21730.8	30938.7	37666.9	40835.1	38721	40384.1	35626.3	7769.84
P03975	0	IGEB_MOUSE	IgE-binding protein	Iap		0	2269.85	25278.1	22243.2	31870.3	35492.7	20761.7	15910.6	36112.6	30320	24473.2	10790.7
Q8BU30	1	SYIC_MOUSE	Isoleucine--tRNA ligase, cytoplasmic, EC 6.1.1.5 (Isoleucyl-tRNA synthetase, IRS, IleRS)	Iars1		0	31445.3	29937.9	22484	30550.8	26205.3	27687.5	26352.8	26047.2	28112	27647	2768
Q8BIJ6	1	SYIM_MOUSE	Isoleucine--tRNA ligase, mitochondrial, EC 6.1.1.5 (Isoleucyl-tRNA synthetase, IleRS)	Iars2		0	18999.7	19310.6	50326.2	41085.2	49769	18639.9	17098.4	57512	57814.6	36728.4	17960.9
Q8CAK1	0	CAF17_MOUSE	Putative transferase CAF17 homolog, mitochondrial, EC 2.1.-.- (Iron-sulfur cluster assembly factor homolog)	Iba57		0	110009	69261.4	126886	103208	113812	101426	99315.9	141105	131863	110765	21311.2
P97411	1	ICA69_MOUSE	Islet cell autoantigen 1 (69 kDa islet cell autoantigen, ICA69) (Islet cell autoantigen p69, ICAp69, p69)	Ica1		0	40832.6	39229.3	22938.4	24825	38244.6	38133.9	28451.8	33097.3	30157.9	32879	6621.2
Q3TY65	1	ICA1L_MOUSE	Islet cell autoantigen 1-like protein (Amyotrophic lateral sclerosis 2 chromosomal region candidate gene 15 protein homolog) (Ica69-related protein)	Ica1l	X	0	109415	102425	174820	206063	71321.2	69610.5	50180.5	72949	216020	119200	63289.3
Q60625	1	ICAM5_MOUSE	Intercellular adhesion molecule 5, ICAM-5 (Telencephalin)	Icam5		0	69934.7	80514.2	87613.5	87954.5	82380.4	88322	86241.3	90946.6	65813.7	82191.2	8764.68
Q9JHR7	1	IDE_MOUSE	Insulin-degrading enzyme, EC 3.4.24.56 (Insulin protease, Insulinase) (Insulysin)	Ide		0	28736.4	32262.6	31603	30714.5	24330.1	27402.4	30603.1	21071.3	27447	28241.2	3664.9
O88844	1	IDHC_MOUSE	Isocitrate dehydrogenase [NADP] cytoplasmic, IDH, IDH1, EC 1.1.1.42 (Cytosolic NADP-isocitrate dehydrogenase) (IDPc) (NADP(+)-specific ICDH) (Oxalosuccinate decarboxylase)	Idh1		0	42590.9	43096.3	35532.5	38435.1	36183.4	42979.9	40925.3	34227.1	40321.8	39365.8	3406.26
P54071	1	IDHP_MOUSE	Isocitrate dehydrogenase [NADP], mitochondrial, IDH, EC 1.1.1.42 (ICD-M) (IDP) (NADP(+)-specific ICDH) (Oxalosuccinate decarboxylase)	Idh2		0	39690.8	38335.1	65343.1	48727	74696.1	28374.7	32285.3	78730.9	68952.6	52792.8	19317.1
Q9D6R2	1	IDH3A_MOUSE	Isocitrate dehydrogenase [NAD] subunit alpha, mitochondrial, EC 1.1.1.41 (Isocitric dehydrogenase subunit alpha) (NAD(+)-specific ICDH subunit alpha)	Idh3a		0	195982	238612	392212	384826	439050	208838	168826	442546	396812	318634	112753
P70404	1	IDHG1_MOUSE	Isocitrate dehydrogenase [NAD] subunit gamma 1, mitochondrial (Isocitric dehydrogenase subunit gamma) (NAD(+)-specific ICDH subunit gamma)	Idh3g		0	112002	114433	166688	113293	124450	78320.9	120731	141410	136314	123071	24281.7
P58044	1	IDI1_MOUSE	Isopentenyl-diphosphate Delta-isomerase 1, EC 5.3.3.2 (Isopentenyl pyrophosphate isomerase 1, IPP isomerase 1, IPPI1)	Idi1		0	16301.9	20150.8	16951.2	18660.5	16333.1	14964.4	15828.9	16695.3	16488.8	16930.5	1559.05
Q64345	1	IFIT3_MOUSE	Interferon-induced protein with tetratricopeptide repeats 3, IFIT-3 (Glucocorticoid-attenuated response gene 49 protein, GARG-49, P49) (IRG2)	Ifit3		0	2973.26	2381.2	1917.18	63.1964	757.098	76.8481	12336.9	9571.02	1266.39	3482.57	4402.01
Q61249	1	IGBP1_MOUSE	Immunoglobulin-binding protein 1 (Alpha4 phosphoprotein) (CD79a-binding protein 1) (Lymphocyte signal transduction molecule alpha 4) (Protein phosphatase 2/4/6 regulatory subunit) (p52)	Igbp1		0	15555.8	16004	17821.2	16685.7	18842	17904.7	15801	13371.4	17810.9	16644.1	1665.23
Q8HW98	1	IGLO5_MOUSE	IgLON family member 5	Iglon5		0	108042	107591	104935	114767	130043	118809	128821	79012	42746.6	103863	27467.9
Q3V1M1	0	IGS10_MOUSE	Immunoglobulin superfamily member 10, IgSF10	Igsf10	X	0	436263	426094	423049	416119	358364	542164	568606	391730	465977	447596	68183.6
P0C673	0	IGS11_MOUSE	Immunoglobulin superfamily member 11, IgSF11 (Brain and testis-specific immunoglobulin superfamily protein, Bt-IGSF)	Igsf11		0	19406.7	31207.8	58054.9	120049	81572.7	104608	73943.6	18509.3	4236.31	56843.1	41045
Q7TNR6	1	IGS21_MOUSE	Immunoglobulin superfamily member 21, IgSF21	Igsf21		0	20278.7	15492.6	14054.9	20293.6	16261.6	20254.4	28795.3	13154.3	8142.84	17414.3	5857.73
Q8R366	1	IGSF8_MOUSE	Immunoglobulin superfamily member 8, IgSF8 (CD81 partner 3) (Glu-Trp-Ile EWI motif-containing protein 2, EWI-2) (Keratinocyte-associated transmembrane protein 4, KCT-4) (Prostaglandin regulatory-like protein, PGRL) (CD antigen CD316)	Igsf8		0	377929	423948	449512	426903	430001	475130	499140	425714	366552	430537	41828.3
E9PZ19	1	TUTLB_MOUSE	Protein turtle homolog B (Immunoglobulin superfamily member 9B)	Igsf9b		0	42534.7	39265.2	57778.7	46529.3	63030.1	30089.2	14611.1	69143	61088.8	47118.9	17595.5
Q9Z1M8	1	RED_MOUSE	Protein Red (Cytokine IK) (IK factor) (Protein RER)	Ik		0	8250.74	2484.85	1022.72	5826.47	442.607	135.844	9243.43	1548.12	3690.2	3627.22	3400.4
B5TVM2	1	ILDR2_MOUSE	Immunoglobulin-like domain-containing receptor 2 (Angulin-3) (Lisch-like protein)	Ildr2		0	51434.7	47858.1	106040	110481	136908	65019.4	52655.5	138355	147854	95178.3	41235.4
Q9CXY6	1	ILF2_MOUSE	Interleukin enhancer-binding factor 2 (Nuclear factor of activated T-cells 45 kDa)	Ilf2		0	75224.5	75439.7	64247.1	70539.7	45928.9	98535.3	82776.4	57349.9	58987.3	69892.1	15525.8
Q9Z1X4	1	ILF3_MOUSE	Interleukin enhancer-binding factor 3	Ilf3		0	50509	50606.1	38533.7	49549.1	38178.2	58752.1	58920.9	44138.8	44285.8	48163.7	7623.19
O55222	1	ILK_MOUSE	Integrin-linked protein kinase, EC 2.7.11.1 (59 kDa serine/threonine-protein kinase) (Beta-integrin-linked kinase) (ILK-1) (ILK-2) (p59ILK)	Ilk		0	19383.9	15409.2	26096.7	22615.9	25912.6	21979.8	19009.6	33606.4	30046.4	23784.5	5728.12
Q8CAQ8	1	MIC60_MOUSE	MICOS complex subunit Mic60 (Mitochondrial inner membrane protein) (Mitofilin)	Immt		0	37515.4	31032.6	143291	133005	152761	39384	31966.8	157920	158837	98412.6	60729.7
O55023	1	IMPA1_MOUSE	Inositol monophosphatase 1, IMP 1, IMPase 1, EC 3.1.3.25 (D-galactose 1-phosphate phosphatase, EC 3.1.3.94) (Inositol-1(or 4)-monophosphatase 1) (Lithium-sensitive myo-inositol monophosphatase A1)	Impa1		0	175362	182899	137410	115950	115492	224129	246454	142166	136564	164047	46769
O55091	1	IMPCT_MOUSE	Protein IMPACT (Imprinted and ancient gene protein)	Impact		0	93088.3	90422.4	64276.3	69828.8	63382.2	81122.4	95038.9	71844.1	64609.5	77068.1	13039.4
P24547	1	IMDH2_MOUSE	Inosine-5'-monophosphate dehydrogenase 2, IMP dehydrogenase 2, IMPD 2, IMPDH 2, EC 1.1.1.205 (IMPDH-II)	Impdh2		0	43683.8	42656.8	30142.9	45293.4	36792	43556.7	36824.5	37359.2	44573.6	40098.1	5082.33
P46660	1	AINX_MOUSE	Alpha-internexin, Alpha-Inx (66 kDa neurofilament protein, NF-66, Neurofilament-66)	Ina		0	84828.6	126007	130574	174619	174685	116826	159978	141733	154303	140395	29309.5
Q0GNC1	1	INF2_MOUSE	Inverted formin-2	Inf2		0	22703.8	20778.2	16719.3	23422.8	19157	18131.3	11487.7	17750.3	24697.7	19427.6	4050.27
P49442	1	INPP_MOUSE	Inositol polyphosphate 1-phosphatase, IPP, IPPase, EC 3.1.3.57	Inpp1		0	70377.2	63038.8	58085.7	45501.2	59997.1	75656.2	77648.2	53658.9	55102	62118.4	10672.3
Q9EPW0	1	INP4A_MOUSE	Inositol polyphosphate-4-phosphatase type I A (Inositol polyphosphate 4-phosphatase type I) (Inositol polyphosphate 4-phosphatase-1, 4-Ptase-1) (Type I inositol 3,4-bisphosphate 4-phosphatase, EC 3.1.3.66)	Inpp4a		0	54045.6	54680.1	45716	42318.4	50464.1	46594	46888.6	47766.4	54106.3	49175.5	4371.2
Q7TNC9	1	I5P1_MOUSE	Inositol polyphosphate-5-phosphatase A, EC 3.1.3.56 (Type I inositol 1,4,5-trisphosphate 5-phosphatase, 5PTase)	Inpp5a		0	48245.6	52221	41097	37889.7	49460.4	54789.8	52390.9	37376.9	46074.4	46616.2	6467.07
Q8CDA1	1	SAC2_MOUSE	Phosphatidylinositide phosphatase SAC2, EC 3.1.3.25 (Inositol polyphosphate 5-phosphatase F) (Sac domain-containing inositol phosphatase 2) (Sac domain-containing phosphoinositide 4-phosphatase 2, hSAC2)	Inpp5f		0	33271.1	37561.7	29365.5	27950.9	31924.5	28626.1	28072	33904.2	29889	31173.9	3252.74
P59644	1	PI5PA_MOUSE	Phosphatidylinositol 4,5-bisphosphate 5-phosphatase A, EC 3.1.3.56 (Inositol polyphosphate 5-phosphatase J)	Inpp5j		0	31088.9	30263.5	29624.8	33072.7	28953.6	31286.5	34084.6	29086.4	29735.8	30799.7	1782.59
P15208	1	INSR_MOUSE	Insulin receptor, IR, EC 2.7.10.1 (CD antigen CD220) [Cleaved into: Insulin receptor subunit alpha; Insulin receptor subunit beta ]	Insr		0	23913.1	29718.4	12415.9	5007.51	15394	18451.9	21463	16338	9584.77	16920.7	7536.2
Q6PD10	1	IP6K1_MOUSE	Inositol hexakisphosphate kinase 1, InsP6 kinase 1, EC 2.7.4.21 (Inositol hexaphosphate kinase 1)	Ip6k1		0	6481	4913.69	9214.9	8571.87	8239.36	2492.58	5856.45	10167.8	9709.01	7294.07	2543.48
Q8K2V6	1	IPO11_MOUSE	Importin-11, Imp11 (Ran-binding protein 11, RanBP11)	Ipo11		0	30697.6	10945.6	17291.4	30675.5	29317.6	8900.34	8912.45	11588.5	30036.1	19818.3	10135.7
Q8VI75	1	IPO4_MOUSE	Importin-4, Imp4 (Importin-4a, Imp4a) (Ran-binding protein 4, RanBP4)	Ipo4		0	52827.2	53189.9	58169.5	56637.7	57170.8	55029.3	53977	58241.4	67417.4	56962.2	4423.37
[truncated: 2,560 more rows]

## Sheet: whole brain_extract
Single_Protein_ID	Peptides (>1=1; <1=0)	Entry_name	Protein name	Gene name	Anzahl alle NA=Zahl, alle=0	20220927_HF_ThS_mFtsj1_1639_Brain	20220927_HF_ThS_mFtsj1_1640_Brain	20220927_HF_ThS_mFtsj1_1646_Brain	20220927_HF_ThS_mFtsj1_1647_Brain	20220927_HF_ThS_mFtsj1_1653_Brain	20220927_HF_ThS_mFtsj1_1654_Brain	20220927_HF_ThS_mFtsj1_1655_Brain	20220927_HF_ThS_mFtsj1_1656_Brain	Mean	STABW
[truncated: 5,132 more rows]
